# Supplementary material for: Digital Transcriptome Analysis of Putative Sex-Determination Genes in Papaya (Carica papaya)
Source: PLoS One. 2012 Jul 16;7(7):e40904. doi: 10.1371/journal.pone.0040904 (PMC3397944; doi:10.1371/journal.pone.0040904)
Supplement: Table S1 — List of analyzed SuperSAGE tags from papaya flowers*. * Count for individual tag from all six samples (P1 to P6) were combined and indicated as “SUM” in the table, and only the tags, showing more than 10 counts of “SUM”, were listed in this table. (XLS) [file pone.0040904.s003.xls]

## Sheet: shhet1
Tag ID	Tag sequence	Tag count
		P1	P2	P3	P4	P5	P6	SUM*
Cp1	CATGTGTAAGTATGAACTAATTCAGA	19422	53439	44059	13958	36086	16570	183534
Cp2	CATGGGAACGCGCCGAGGTTCGCAGA	35537	14382	23947	27060	48756	32237	181919
Cp3	CATGTGATCTGTACGTTGTGTGCTAC	9222	68622	7826	5924	2105	17823	111522
Cp4	CATGCGGGCGTCGTCGTAAGACAATA	16483	15235	11699	22566	13269	30538	109790
Cp5	CATGGACGAGGGTGGCATACTGGCCT	40248	1365	11536	20424	13896	11668	99137
Cp6	CATGGGGTCCAGGATGGGGTGAGAAT	11305	12010	5708	14566	9026	35355	87970
Cp7	CATGCGCCAGACTGTTGCTGTTGGTG	19807	9703	11442	3174	14504	17646	76276
Cp8	CATGGCTGCAGGTGGCACCAGCACCA	35006	0	0	0	28987	183	64176
Cp9	CATGGCTTCCACACTGTCACTTAGAT	21601	10725	7064	7588	4934	7566	59478
Cp10	CATGCCAACACCTCCGGTGCCTATGT	5290	47154	554	920	767	3591	58276
Cp11	CATGAGACTGAAAAGACAATCTGGCA	10020	11841	6332	6842	5438	13856	54329
Cp12	CATGGGCAGGCAAGAGACAACCTGGC	2921	20874	15390	12051	1393	1236	53865
Cp13	CATGTTGGGCAGAAGGGCAAGAAGTG	7756	3467	5133	12336	7417	14970	51079
Cp14	CATGTCCGGCCGGCGGAGCCCTAGAT	7917	3665	4155	10821	14435	8698	49691
Cp15	CATGGAACGCCAGCGTTTCGCTGAAA	7469	1202	9376	4511	14690	2723	39971
Cp16	CATGTGGGAGCAGGAGCAACTGTGCC	12319	288	7342	9496	5645	4813	39903
Cp17	CATGAGTTTTGCGGAGAAGACAACGA	9767	6004	3284	4541	4272	8176	36044
Cp18	CATGCGGGCGTGTATTGCCTGCGTCT	0	0	4687	7812	5696	12416	30611
Cp19	CATGGGCTTTACAAGATCACAGAACA	4498	4808	6174	3175	3249	5860	27764
Cp20	CATGGCGGTAAGTTCACGTGGTCCGG	7398	3646	1595	3590	5041	4464	25734
Cp21	CATGAGAGGATGTCGAGCCTCAATCT	9068	295	4018	6345	3529	1990	25245
Cp22	CATGTGTCTACGCCTGCGGTTTCTTG	6804	7506	1967	4577	1199	2307	24360
Cp23	CATGGACCCTTGGCAAATCGTGAACC	4667	3290	3637	4301	2806	4009	22710
Cp24	CATGACCACCGTCCTGCTGTCTTAAT	159	5298	2940	2495	1927	8731	21550
Cp25	CATGGCGATGGTGGCGGCTGCTTTGG	3952	1110	3664	1609	6953	4166	21454
Cp26	CATGGCTCCACCACCAGCCACCACTC	2413	536	3076	6459	5221	3257	20962
Cp27	CATGTCCTTCCGTGTCCCCACCGTTG	3312	3092	1659	5300	2500	4581	20444
Cp28	CATGTCACGTCGAGGTACTGCAGAAG	1959	6831	4456	2433	1384	2981	20044
Cp29	CATGCGGGCGTGTATTGCCTGCATCT	12583	1759	1654	3437	33	3	19469
Cp30	CATGGGACTTAAGGAAGGAATGATGG	4108	4063	4993	3472	979	1841	19456
Cp31	CATGTACGCAGGGTGCGTCAGCGACC	2851	72	2147	6862	3179	4110	19221
Cp32	CATGGGGTGAGCTTCCTTGGTGATCC	6921	3619	4579	5	4026	26	19176
Cp33	CATGGCCGCTTCCAGACAACACAGGA	4018	1791	2902	3738	2866	3199	18514
Cp34	CATGTCTGTGAAGATGCGGACTACCC	4010	8314	3096	2021	616	195	18252
Cp35	CATGACAGCTCGTCACTCTTGCACGA	3961	179	6579	2137	3303	1265	17424
Cp36	CATGTCGTGAGGGTGCGATCCCGCAC	2853	1323	1948	4690	2102	3586	16502
Cp37	CATGATGAGGTTTTGGCCGGTGCGCT	3286	1494	1760	3406	2765	3127	15838
Cp38	CATGCAGGTATGGCCTCCAACTGGGA	5778	2719	545	3814	812	1093	14761
Cp39	CATGGGTGGGTGGTCGGCTTAGGCTT	2109	1471	2299	428	4221	3944	14472
Cp40	CATGTCAAGCGCCTGCGTGCTGTTCA	2369	3031	1423	2352	2017	2837	14029
Cp41	CATGCCAGGAAACGGCGACGTTCCGT	492	320	2486	3099	3755	3642	13794
Cp42	CATGGGTGGCCCATCGGGTGACCGCC	2301	979	1255	3757	3241	2224	13757
Cp43	CATGACTTGCCTGGCCACTTGCTTCG	2319	1532	1286	2679	2549	3304	13669
Cp44	CATGCATGTGTAAGTATGAACTAATT	1670	5186	4506	1263	476	555	13656
Cp45	CATGCCAACGGCAAGGATCTGTCGCA	4444	1537	595	4041	1747	1189	13553
Cp46	CATGGTGACGGCGCAGGGCCGAACAG	2597	515	974	3173	4264	2028	13551
Cp47	CATGCCGTGGGAGATATCCCTGGAGT	3243	1781	2887	1951	1467	2164	13493
Cp48	CATGGAGGGTGTGCTCTGTTCTTATT	3084	1605	2983	2378	1189	1727	12966
Cp49	CATGAACTTGGGTTGTGCCACCGGAC	2156	3423	1522	2330	925	2553	12909
Cp50	CATGTCGAGGAACTGGGGCCAGAATT	3187	2242	1373	2126	2088	1740	12756
Cp51	CATGCGTGAGTTTAGGTCTGGGTCGT	2259	1394	2174	2679	2043	2114	12663
Cp52	CATGTGGCAGTGAGTGAGGAGGGAGT	1388	922	3027	2296	2581	2020	12234
Cp53	CATGTGGTTGATGATCAATTAAATGC	447	8447	1113	685	83	948	11723
Cp54	CATGGTCTCAACGGTGGCTGCAATAC	2093	2087	1649	2010	1381	2497	11717
Cp55	CATGCTAGGTCTCGTTGCTTTGGCCT	444	11068	0	1	0	1	11514
Cp56	CATGATCTCCAACTCCACCAGTGTTG	2859	344	1911	2749	1417	2087	11367
Cp57	CATGCGACAGACTGTTGCTGTTGGTG	3448	1341	2213	258	2056	2001	11317
Cp58	CATGGTGGTGGCTGCGGAAGGATCAG	1690	427	2069	2971	2301	1732	11190
Cp59	CATGGTGTTTGGAAGTTGATTGGCTT	1870	1356	2993	14	1564	3259	11056
Cp60	CATGCCGCCTCTGGAGGAAGATGGCG	4150	1311	699	772	3324	588	10844
Cp61	CATGGGGTGGTATGGCTTTGGTGTTC	1947	563	1592	2877	1595	2206	10780
Cp62	CATGGCTCTCTGAGGGGTGGCAGTGA	2449	1389	1455	2146	1510	1827	10776
Cp63	CATGGGGTACAGGATGGGGTGAAAAT	2126	2493	626	1709	688	2949	10591
Cp64	CATGAAGTTGCAGGGTGCAGGCTTAT	3330	3009	935	1183	484	1441	10382
Cp65	CATGGCCGTTCTTAGTTGGTGGAGCG	2218	2810	2216	1245	851	958	10298
Cp66	CATGCGTTGATGTCTTGGGTGGCCTG	2844	249	1852	1345	1544	2239	10073
Cp67	CATGCTAGGTCTCGTTGCTTTGGCCG	861	1699	470	2851	113	3855	9849
Cp68	CATGTGTTCCTAATGAACTGCCATTA	1357	2406	2247	1998	597	1176	9781
Cp69	CATGTTGCTCGGCTGTACTACAAAGC	1968	4273	2354	12	603	401	9611
Cp70	CATGGGGAGGCAGACCGGAGAACGTG	2170	1988	846	1375	1386	1810	9575
Cp71	CATGTGGGTTGTTGTAGTTGGATTTG	2294	1370	2220	1926	683	1021	9514
Cp72	CATGTTCTCTATGTTCGGTTTCTTTG	3109	804	1064	2834	599	1001	9411
Cp73	CATGCACTCCTCCCTGGCACGTAGGC	2231	1148	804	1282	1880	1904	9249
Cp74	CATGCCAAAGGACATTCAGCTGGCAA	2883	1188	1675	912	1435	1066	9159
Cp75	CATGGGTCAGGCAGCGGTTCTGGAAG	2410	521	1621	1579	2300	672	9103
Cp76	CATGGTCGTATTGGGAAGCACCGCAA	1759	1090	1198	1780	1160	1923	8910
Cp77	CATGCCAGCACTGTTAGACGGGATGC	3131	948	1754	538	1081	1341	8793
Cp78	CATGTTTTGGGGGAAGAAGGTCAATC	1403	925	2484	1268	1104	1572	8756
Cp79	CATGTGCTGTCGCCAATGCTTTCGCA	1780	886	1288	1637	1257	1822	8670
Cp80	CATGGCAGGACAAGAAGTCAAGCGGT	1996	991	1189	1781	1230	1413	8600
Cp81	CATGTAGCTCTTTTGTGTTCATCCAA	7102	74	8	9	1313	26	8532
Cp82	CATGAACTCGTCGCTGGGTGGACAAG	1968	882	1070	1977	1057	1502	8456
Cp83	CATGTGGAGTGGACTGAATCTTTGTT	1033	525	2517	983	1856	1472	8386
Cp84	CATGCAGGCTCGTCCTCGTCAGGCAG	1244	1132	696	1149	1853	2249	8323
Cp85	CATGTGTCTAACCTTGATCGTCGCGA	2791	263	1132	2358	738	995	8277
Cp86	CATGGAACCCAAAGCATTTGGCTTTT	2060	875	1205	2089	461	1572	8262
Cp87	CATGGCACAACACCATTGTCCAAACA	3420	342	957	2143	659	679	8200
Cp88	CATGGGATAACATCATAGGATTTCGG	1123	2817	2156	494	447	1102	8139
Cp89	CATGGTCCGTCCGGCGTCGTTTTGTC	1063	490	1027	2114	2105	1297	8096
Cp90	CATGAATGGATTAACGAGATTCCCAC	769	2436	2143	1376	458	825	8007
Cp91	CATGTACCTGTTTTGCAGTGTGCATC	2438	1345	1637	1188	483	867	7958
Cp92	CATGGATGATGCCATTGTTGTTTGTT	2145	1023	1870	1628	452	789	7907
Cp93	CATGCGGCAAGATGTGCCAGTTTCAT	1012	1279	1534	1866	886	1310	7887
Cp94	CATGGGCTTGCTTGACCAGCTATGGG	1941	1659	740	549	1174	1771	7834
Cp95	CATGCTCGATGTGCCGGGATTAAAGA	100	3061	738	380	1081	2377	7737
Cp96	CATGTCGTTTTGATCGACGATGAAAC	3151	893	907	838	1124	818	7731
Cp97	CATGGCCCCATTCACTTCCGCTCCCC	1478	638	797	1625	1407	1765	7710
Cp98	CATGCCGGGCTCCGGCTCCGCGCACC	815	1268	1200	1264	1366	1698	7611
Cp99	CATGTGAGGCGGCAGACAGGGCTTGG	1447	276	202	1782	1993	1900	7600
Cp100	CATGGTTGGGTTCTTAGGGTTTGCAG	2815	470	630	2083	709	867	7574
Cp101	CATGTGCATTTTGTTATTGAGCTGTT	1116	1298	1382	1359	1216	1175	7546
Cp102	CATGTACTTGTCTTACCTAACTCTGT	2029	2322	1009	1016	376	585	7337
Cp103	CATGCAGGAAGATGGGTGGGATCAGG	859	186	1881	1740	1114	1529	7309
Cp104	CATGAACCATACCTTGGTTGTTGGTG	2403	1806	1613	572	244	659	7297
Cp105	CATGGAGATGCTTGAGCATTTGGCTA	1922	696	1274	1308	957	1114	7271
Cp106	CATGTGATTCCAACAAGGCTAATGAA	603	3450	602	762	222	1544	7183
Cp107	CATGGCCGTGGCTCAGGATGCGGGTG	223	54	1679	1083	3381	735	7155
Cp108	CATGTGTCCCAGCACCCAATCAAGAG	2424	1329	869	655	737	1114	7128
Cp109	CATGATGGGTAGGTGGCTGCATACTC	1627	1910	986	804	462	1265	7054
Cp110	CATGGTTCCCGAGCCCGTTCCGCAGG	1366	431	523	711	2776	1247	7054
Cp111	CATGTCGAGCCGAGCCCAGCCGCTAA	562	914	756	984	2739	1096	7051
Cp112	CATGAGAAACGTCAAGGGACCAGTCA	1776	930	1173	1054	764	1293	6990
Cp113	CATGCCTGTGGCTGCTCGTGAGGCTT	660	744	341	1419	1767	2044	6975
Cp114	CATGTGATCCGCTAGATCACCGATCC	827	121	2699	1649	455	1216	6967
Cp115	CATGGGTCCGGTCTTGGTTCAGCCAG	309	87	1983	1368	1822	1355	6924
Cp116	CATGAAGCTTTGGGCGACGAACGAGG	1570	993	723	709	1309	1488	6792
Cp117	CATGAGGAGCACGGCGACTGCTCTGT	1045	269	740	1326	1723	1654	6757
Cp118	CATGCTCACACTCGAACCCTTCTCAG	8	2653	1455	610	409	1616	6751
Cp119	CATGTGGGGAGGCATTAAGGGTGAAC	855	1648	373	1213	532	2102	6723
Cp120	CATGGGTGGGAATGAAAAGAAAGAAA	1417	536	686	1386	1344	1350	6719
Cp121	CATGACCGGTCGGCTTTTGTTGGTTC	1190	1959	707	732	926	1143	6657
Cp122	CATGTTTAGGAAGTGAAAAAATGTGG	1641	2196	862	570	682	681	6632
Cp123	CATGGCAGAACGATCCAAACATTCTC	719	485	1846	1146	1173	1254	6623
Cp124	CATGAGATCTGGCCGTTCGCATCGTT	1150	445	804	1479	1355	1363	6596
Cp125	CATGGACGAGCCTCGACTGGGCCAGC	1287	1003	1183	1184	886	1000	6543
Cp126	CATGAAAAAAACTGCGGTCCGAGCGA	1777	1068	1128	648	938	978	6537
Cp127	CATGCAACGGATCACAGAAGATGCTT	1333	1150	1271	877	828	1032	6491
Cp128	CATGGGCTTCAGCTTGTTTGATTAAG	2134	937	1238	1105	295	731	6440
Cp129	CATGTGGTGTTCGGGAGAGTGGTGGA	1134	1722	412	1061	701	1405	6435
Cp130	CATGGCTACCTCATCGGCCCTGTTCA	1676	990	356	1378	761	1230	6391
Cp131	CATGGCTTTAAGTGGCTGCCGCTCAA	960	2840	269	943	310	1012	6334
Cp132	CATGGATCTCCGATCGGGAAACCGTA	562	1775	2050	580	652	678	6297
Cp133	CATGTCTCAGCAAATGGACGAGTTGC	1235	95	1179	1763	858	1073	6203
Cp134	CATGTGACACACTTGCTAGTCTGTTA	1390	1124	1846	583	408	700	6051
Cp135	CATGAAGGCGGAGAGGAGCCAGGCAG	1590	426	421	1007	1300	1297	6041
Cp136	CATGCTTCTAGAGATGGACCAAACAG	1385	996	1092	966	650	912	6001
Cp137	CATGCCGATCAAGAAACCCCGCCTAC	319	85	1644	1265	1510	1117	5940
Cp138	CATGAAGCGGTGAAAGGTGTGATGCC	2176	1006	823	1084	417	373	5879
Cp139	CATGTAACACCCGTGTCCCACATCGA	1849	249	1326	1367	594	474	5859
Cp140	CATGGACGCCTAGGATGCACGTGGCA	1179	500	658	1411	819	1238	5805
Cp141	CATGGGAGAACCTGCCACAAGCGAGG	763	289	905	1252	1321	1243	5773
Cp142	CATGGAAGGCGAGCCGTGCGCTGCTG	1426	236	717	1544	246	1582	5751
Cp143	CATGGGGCTGGTACCAGTCTCCTTCG	1341	835	858	1040	577	1057	5708
Cp144	CATGGCTTGGAGCATCGAGATAGCAA	1012	155	857	1586	1203	850	5663
Cp145	CATGTGTGCGAGTCAACGGGCGAGTA	745	884	890	715	886	1538	5658
Cp146	CATGTGGGAGGATGGGTTTGGGGGGG	1497	1708	1298	258	888	2	5651
Cp147	CATGTACGCATCGTCTTTTCGTGAAT	1780	855	1137	958	416	460	5606
Cp148	CATGGCCGGTGGATATGGCAAGGCTA	318	1496	682	162	1126	1813	5597
Cp149	CATGGCTGAGAAGATGCTGGCCAGGG	1176	1141	679	786	657	1143	5582
Cp150	CATGTGTTGTGTCGTCAGGAGCTTTA	647	524	1481	1197	675	1057	5581
Cp151	CATGGTGCCGAGTGCTTGCGCTGCAG	960	614	377	1004	1228	1348	5531
Cp152	CATGCAAGCTCTCTGCTCCTTCTGTT	954	657	669	1054	709	1485	5528
Cp153	CATGGCACGTGGCGCCGCCCTCGTCA	218	980	312	327	1252	2399	5488
Cp154	CATGTTTGCTTTTAGGATCGCGGCCT	1694	661	917	446	972	755	5445
Cp155	CATGATGCTACGCGAAGAGAAGCTCG	1493	700	1217	496	588	946	5440
Cp156	CATGTCCACCACGTTCCGGAAGGTCT	876	192	880	1661	532	1249	5390
Cp157	CATGTGATGACAAACCTCGGGGAGAA	839	890	1079	501	878	1189	5376
Cp158	CATGGCAGAATAGTTTTGTTCAGCCA	1154	1173	767	681	543	999	5317
Cp159	CATGTTTCAAGGTTTGATATTACCAA	1184	214	2302	975	291	339	5305
Cp160	CATGCCTTGGTTTCATCGTCTGATGG	2095	266	1768	216	675	280	5300
Cp161	CATGCTCTGTGATGTGAGTCACCCGG	645	901	1336	644	568	1202	5296
Cp162	CATGATAAAGCCTGCCCGCTAAATCA	1165	890	931	873	497	938	5294
Cp163	CATGAATAACTCTACTTTGTAATGTT	645	976	1726	1184	514	235	5280
Cp164	CATGTCTGATTTCTGATCCTACCCAT	1017	867	896	881	686	926	5273
Cp165	CATGGAGAGATTGGCCAAGGCTGATG	856	1830	506	512	390	1172	5266
Cp166	CATGTGGGCCAGGGATGACGTGGAAA	1250	442	1018	1224	744	580	5258
Cp167	CATGGAAGTCGAAATCCGCTAAGGAG	1335	886	445	446	1041	1104	5257
Cp168	CATGTGGGAGGTTTTTGGTTTGGATA	962	566	1162	773	821	970	5254
Cp169	CATGGAAGCAGCTTGGGCTTGTTAGC	1886	377	720	1313	577	355	5228
Cp170	CATGGCTCGGGACTGGGAACCGGTGG	638	333	1014	64	1692	1479	5220
Cp171	CATGTGACCGTCGATCCGGTGTTCCT	1275	333	919	989	804	879	5199
Cp172	CATGATGGCCAAGTGAGAACCTACAA	1549	517	984	836	538	760	5184
Cp173	CATGTATTTTCTGTAATAGTGTTTGT	230	2043	504	1046	436	837	5096
Cp174	CATGAGGAACACCGTGAAGGACGAGA	554	744	771	1299	450	1263	5081
Cp175	CATGCATTAACTCTCTGTCCTCGCAA	1691	557	775	754	653	593	5023
Cp176	CATGGAAGTTGTACTTCACTGAATGA	1493	1006	1050	910	149	411	5019
Cp177	CATGTGTGCCCACAGACTTGCACTCT	858	843	1031	873	713	696	5014
Cp178	CATGGAGATTTTTATGCAACGTTGTA	1106	502	609	1150	868	762	4997
Cp179	CATGATTCTGTGCAGGAAGCCTGAGG	1027	384	974	907	699	956	4947
Cp180	CATGTGCTTAGCCTTTTAGCTCTTGT	850	814	1290	719	334	908	4915
Cp181	CATGCCGAAGGACATTCAGCTTGCCA	31	15	1475	1501	1013	872	4907
Cp182	CATGTGGATGGATTGAAAGAAAAAGG	1030	1235	595	594	560	891	4905
Cp183	CATGGGTGAGCTGGGACGAAGCTTTT	1093	745	754	908	502	880	4882
Cp184	CATGAAACCGGACCCAAAACTCAGCA	1573	786	485	688	601	726	4859
Cp185	CATGAGAAATACAGTTAAGGATGAGA	782	894	803	783	883	693	4838
Cp186	CATGAGGCCACCACCTCCTCCTCAGC	166	0	417	1921	325	1844	4673
Cp187	CATGGTCTTGCTCCTGAGATCCCTGA	1148	647	571	945	480	880	4671
Cp188	CATGGAGGTGGTGAAGGGAGGGCTCC	935	982	926	847	405	563	4658
Cp189	CATGACAGCCAAGCTTGGAGAAGACC	1207	665	545	1089	380	755	4641
Cp190	CATGGATGTGAAATGCCAGGGCTGTT	1029	642	676	901	500	834	4582
Cp191	CATGTTTAAGAAGTTTCAGATAGTCA	856	1111	1056	452	468	621	4564
Cp192	CATGAACACGTTGGCCACTGATGGTG	1731	251	871	306	448	927	4534
Cp193	CATGGCCGGTTGGGGGCAAGTTCCAT	674	596	456	693	1020	1040	4479
Cp194	CATGATCTTGGAATACAAGTGAACCC	1846	382	818	736	230	432	4444
Cp195	CATGAATGAAATGAAACCGCTTGTTT	1200	201	1379	1059	210	386	4435
Cp196	CATGCAAGTTCCCTGAAAACTTCACC	1744	775	294	881	301	438	4433
Cp197	CATGGATGCTATCTTGGGTTTGTGAA	1314	802	967	645	220	465	4413
Cp198	CATGTGCCAGAACTGCTTCAACGCCA	1039	340	482	960	813	778	4412
Cp199	CATGCCCCTGCCGCTGCAATCTGCTG	343	784	99	362	260	2553	4401
Cp200	CATGGTTATCCCAGAGGTTGCTGAGG	1790	692	507	507	328	563	4387
Cp201	CATGGCCTCGGCTTTGGAGGTCATAC	1012	854	383	615	788	722	4374
Cp202	CATGGCAGCTTCCTTGCCCCGTGCAG	493	180	977	697	1151	870	4368
Cp203	CATGGATAAGGCAGGAATGGGTGTGC	1135	1053	758	593	258	562	4359
Cp204	CATGCCGGATTCATTGCCATTGTTGC	686	1169	663	607	374	855	4354
Cp205	CATGAGACTCGGGATCTCTTGGCAAG	898	810	662	580	542	860	4352
Cp206	CATGGACGAGCGGGACGCCGCGATCA	577	626	137	1066	657	1223	4286
Cp207	CATGCGAGATAGGGGGCTGCAGACTG	2370	369	323	88	699	403	4252
Cp208	CATGGCCCCTGCGCAAGGATGACACG	625	541	711	528	1159	682	4246
Cp209	CATGGCTGCCAGTAAAGTTCATCTGT	501	344	859	550	839	1153	4246
Cp210	CATGACGGTATTGTATTGGCTAGAAT	1526	210	863	729	539	363	4230
Cp211	CATGAGAAGCTTTCAGGGCTTTGAGG	800	853	794	605	410	761	4223
Cp212	CATGCCACCCGCGTCTCAGAATCCGA	1048	233	503	806	984	645	4219
Cp213	CATGTCAAGATGTGAGATTTTGGATC	759	909	807	825	248	663	4211
Cp214	CATGGTCGCGCTCTTACAATACCACG	1051	171	662	1155	569	591	4199
Cp215	CATGCTCCCAAGGCTGGACCCTATCA	1764	585	565	135	459	674	4182
Cp216	CATGGCTCTGGCTATGTTCTATGCGT	986	616	951	725	268	607	4153
Cp217	CATGGACAGCACGAGTCTTACTGGTG	1068	573	594	798	457	639	4129
Cp218	CATGCCGTTGGCCGTTGACTCTCTAC	692	83	638	1168	693	853	4127
Cp219	CATGAGTGCCCTTGTTACAGGGACTT	2330	36	216	570	479	480	4111
Cp220	CATGGTGGAGCAGCAAGTGTCTGTCA	860	429	701	758	570	715	4033
Cp221	CATGTCGGGGGGTGCGGCGGCAGATA	578	12	498	1173	921	846	4028
Cp222	CATGGATTTTGTGACGTTTTAATGCT	877	550	977	577	429	613	4023
Cp223	CATGTGTCACCGGTGGGTGTCCTGGA	2002	629	286	286	584	235	4022
Cp224	CATGAACAGCTTCATCAACGACATCT	1092	212	853	964	274	612	4007
Cp225	CATGTTTCTGACCTTGCCATAGAAAT	952	573	936	733	199	588	3981
Cp226	CATGAAGCCCGGTCCTACCTCCGAGA	759	89	504	1031	727	856	3966
Cp227	CATGCATGACGTCGAGAGTTGAATTA	159	150	1519	935	410	791	3964
Cp228	CATGCCAACGGTGACATCAAGCTTCG	520	1013	602	739	404	672	3950
Cp229	CATGCACGTGAGGAAATGGGCAGAGA	753	342	753	611	649	837	3945
Cp230	CATGGTTGAGAGGATAGGCGGATCGC	1177	541	891	308	389	608	3914
Cp231	CATGTAGCGGAGGTGATGACTGTGAA	848	326	853	790	366	728	3911
Cp232	CATGCACGTGCAGTTTACTATTTTCC	996	1982	130	43	81	662	3894
Cp233	CATGTGGCATCTGCTGGTAAGTAACA	1447	115	983	687	493	162	3887
Cp234	CATGTCCAGTGTCAAGGAATCCAACC	638	1138	617	613	326	546	3878
Cp235	CATGCTCTATGCTCTGTTTTCCTATA	672	772	600	769	213	831	3857
Cp236	CATGGGCGCCACAGGCTCAAATCCTG	452	436	317	1039	878	725	3847
Cp237	CATGCGTGAGCAAAATGTTTTTGAGA	630	451	592	535	713	909	3830
Cp238	CATGAACCCGGCCCGATCTTTTGGAC	1025	28	310	1062	579	793	3797
Cp239	CATGTCAGTGAGAAAGCATTTGTTAG	1118	579	829	620	198	448	3792
Cp240	CATGTGGGTGTTTCACTTTGGCAGAT	516	1078	491	476	312	919	3792
Cp241	CATGCGTTTCAGAAGATGAGGGACGT	331	96	1192	694	840	634	3787
Cp242	CATGTAGGCTGAGGCTTGAGTTTGGT	1055	481	628	492	519	596	3771
Cp243	CATGTAGCACTAAGTCTGGGGAAGGC	1071	1168	746	74	252	433	3744
Cp244	CATGTCTAGGAGTTGCCCCATCCTTC	1053	389	782	363	496	651	3734
Cp245	CATGGAGATGTGGCTGTGTAATGTTT	0	3722	0	0	0	0	3722
Cp246	CATGCTTCCTCACGGTTTTGCCTTTG	494	131	930	728	742	696	3721
Cp247	CATGCAGTTGGAGGTATCCGAGTGGT	863	651	639	543	373	647	3716
Cp248	CATGGGTCACAGCACGCAGTGGCTCT	694	265	580	752	841	577	3709
Cp249	CATGGGTCGTGAGTCCTCTGCTGAGC	1146	390	521	502	696	440	3695
Cp250	CATGAACGGAGCCGTGGAGGTGCCCC	660	255	260	1014	738	748	3675
Cp251	CATGGAGGGGGTGGCTTTCACCGACA	685	542	404	1009	508	495	3643
Cp252	CATGGCGAGTTTCGAGGAGCAGGTGA	469	136	542	665	928	889	3629
Cp253	CATGGCTAAGATAACTTGGCCCCGCA	1026	642	424	571	295	656	3614
Cp254	CATGATGTGGATCCCATTGAGTTGGT	767	544	629	608	325	736	3609
Cp255	CATGAGTTGGCGGAGCTGGCGTCGAA	454	58	322	1150	946	677	3607
Cp256	CATGTCTGTATCGTAGGAACTCTGAT	826	747	928	558	117	419	3595
Cp257	CATGCCAAGCTCTATTCACAAGTTCT	1033	1693	93	499	48	221	3587
Cp258	CATGCTCCAACAAGTCGGTTGAGTTG	545	649	643	632	559	534	3562
Cp259	CATGAGACTGAACCTGAGCCTCCTGC	645	400	531	964	393	620	3553
Cp260	CATGCCAGGACTTGACGGACTTCGTA	784	427	348	824	661	500	3544
Cp261	CATGGACCTCTCTCTCTCCCTTTTGT	1130	337	970	464	329	268	3498
Cp262	CATGTGTGTGTGTGTGTGTGTCAGTT	573	1429	548	324	167	450	3491
Cp263	CATGGTGGTTCAACTTCGCGTGCAAT	151	65	1104	668	800	702	3490
Cp264	CATGGACCACCAACCCTCTCATTTTC	762	484	386	72	566	1192	3462
Cp265	CATGATGGGCGTGCAGGGTCATCCGG	463	112	545	918	798	617	3453
Cp266	CATGAATCTCACCTCCGACGGGTCGG	1508	376	349	274	469	475	3451
Cp267	CATGTAAAGTGGATTGCACAGGAGAT	882	635	451	730	235	517	3450
Cp268	CATGTTAAGCCAAGCGCAGGGCCTGG	339	364	437	731	600	976	3447
Cp269	CATGCGGGGACTTGTGCGGCCGGCAT	424	286	327	731	824	849	3441
Cp270	CATGGTGGCAATCGCTCACGCCCGTA	464	240	480	726	870	647	3427
Cp271	CATGGGATGCAACTGGGAGTCAAGCA	1204	306	576	517	366	411	3380
Cp272	CATGAACGCCAAGGTCAGGCAAGGAG	11	3349	2	12	4	1	3379
Cp273	CATGCTGCCATCCGTGCAGATCCAAC	389	220	375	883	415	1081	3363
Cp274	CATGGAGGGTGCAGGTGGCTTTGACG	885	498	323	555	551	538	3350
Cp275	CATGCTTGCAGAGGATGCTATCAAGG	800	1013	418	385	166	556	3338
Cp276	CATGAGAGCTTCATATGGCTTGGCTA	937	667	733	425	251	322	3335
Cp277	CATGATGATATGATGATGCGCTATTG	902	730	819	536	132	205	3324
Cp278	CATGGCTGAGCTGAGGCCTGGTACCG	749	176	644	495	714	533	3311
Cp279	CATGAGTGGGCCCTGCCAAAGTTTGA	808	338	488	554	531	578	3297
Cp280	CATGTTTTCCAGACAGCTTTTGAGGA	692	571	655	359	425	594	3296
Cp281	CATGTTTCAAATGCTCAAAAGGAACT	163	515	979	524	488	622	3291
Cp282	CATGGTGATGTAGACTGCCCTATGTG	1343	546	434	221	295	431	3270
Cp283	CATGGCTTGACTGCGTTGATAGATAT	775	409	482	750	375	475	3266
Cp284	CATGGTCTTGCTGGTAATTTTAGTCC	537	671	658	514	218	668	3266
Cp285	CATGGTGGTGGAAGATCTAGGAGGGA	876	418	465	657	313	519	3248
Cp286	CATGGGCCAGATGAAACGATTCCGCG	761	154	613	597	858	265	3248
Cp287	CATGGAAATGTGAAGGCCTGAGAACC	1012	574	481	369	287	517	3240
Cp288	CATGTGGGCGAACGGAGATATTGCCG	182	189	431	671	1137	625	3235
Cp289	CATGGGGTTCCTGGTGGAGTCGCAGA	537	283	474	761	571	590	3216
Cp290	CATGCTCCGCCACCGGCTCTTCTCTC	496	331	217	675	779	692	3190
Cp291	CATGCAGCTCCTGGGACACGAGCAAT	702	74	395	713	585	718	3187
Cp292	CATGGGGTGGGGTATCCACTCTCTCT	739	381	690	464	373	533	3180
Cp293	CATGGGACTGGGTGCTCTCTCAGATT	794	815	139	664	125	639	3176
Cp294	CATGTTTGTGTGTTTAAACTTTGAAG	876	806	567	505	173	225	3152
Cp295	CATGTCCGATAGAACACCAGGTGGAT	853	465	712	281	347	473	3131
Cp296	CATGCCTAAGGATATCCAGCTTGCCA	1044	71	551	832	226	401	3125
Cp297	CATGATTCGGCTTGCTACTGCGGTCA	1492	702	444	212	253	4	3107
Cp298	CATGTCAAGCCAGCTAGCCAGAGTTT	1055	486	151	812	261	334	3099
Cp299	CATGTTTGGAAAACACAAGGGCGGCA	716	619	482	277	470	519	3083
Cp300	CATGTATCCAATGGGCGACGACTACG	620	1221	210	563	152	304	3070
Cp301	CATGACTTTAAGGTCATTGATTTGAA	693	703	768	375	150	369	3058
Cp302	CATGTAGCCCATAGCTTTTGGTTGAA	1314	461	449	222	272	336	3054
Cp303	CATGGAGTCTGACATTCTTCACCGCT	917	900	394	299	172	371	3053
Cp304	CATGAGCGTGAAGAAGCAGCTGGAGG	878	1019	223	386	200	340	3046
Cp305	CATGCCATTGGGACTGCCTGGGCCGT	207	42	940	271	1201	385	3046
Cp306	CATGTGTATGTGCAGCGGGTGTGCCA	604	372	369	666	439	587	3037
Cp307	CATGGGCCTGCCGGGAGATACGCGGC	329	182	277	669	869	710	3036
Cp308	CATGCAGAAATCCAGACTGCTCTGAC	963	412	533	319	386	415	3028
Cp309	CATGGGAGATGGGAGCGGCAAGCTGA	571	291	549	449	618	548	3026
Cp310	CATGGGTTAGTCGATCCTAAGAGACG	740	1000	613	215	145	310	3023
Cp311	CATGACCGCTCTCACCGAAATCCTCA	562	109	606	695	648	401	3021
Cp312	CATGGACCTGGTGCTGTTCGCGACGT	236	602	337	635	827	376	3013
Cp313	CATGGATGAGGGATTGCACCCGATAG	838	848	565	149	171	438	3009
Cp314	CATGTTTGGCTAATGCTATTACTGGT	851	372	589	824	236	131	3003
Cp315	CATGCAGAACACTGGTTGAGGAGGTC	381	193	1096	542	378	403	2993
Cp316	CATGGTGCTGCCAAGCTGATGCCAAT	684	255	372	560	498	607	2976
Cp317	CATGCAGGTCCTGGAAATGTGATTGT	614	509	585	477	376	414	2975
Cp318	CATGTGTCAAGTAAGTGGGATTTTGT	599	606	603	564	204	391	2967
Cp319	CATGCGGTGTCTGAAAGCAAATGAAG	533	86	865	412	565	501	2962
Cp320	CATGTCACGTCGAGGTACTGCAGAAA	483	958	614	293	200	414	2962
Cp321	CATGAAGCGGGATATCCATCCGGAAC	885	513	480	255	310	517	2960
Cp322	CATGCACTAGGTCTCGTTGCTTTGGC	1207	1388	152	49	6	155	2957
Cp323	CATGGTTGTGCTGTTGAAGCGTGTGT	685	712	448	364	293	449	2951
Cp324	CATGGAGCGCAGCAAGAATCAATCAG	376	606	442	318	350	842	2934
Cp325	CATGTAGCCGTAGGAACTGGAACAGT	916	281	380	705	223	428	2933
Cp326	CATGCATAAGCCGTCGTGCACACTAT	666	195	672	633	39	707	2912
Cp327	CATGCTCAAATCTGAAATCCTAATGA	805	1199	264	77	368	197	2910
Cp328	CATGGCTCTGCTGAACTTCTTGGCTG	933	581	893	106	196	197	2906
Cp329	CATGCCGAGCAAATGCTCATCCCAAC	677	350	474	449	444	476	2870
Cp330	CATGGAATGCTGTGTTCTTCATCTGA	643	387	788	485	182	378	2863
Cp331	CATGGCCAAATGGGCTTGAAAGTTAG	370	60	858	382	631	562	2863
Cp332	CATGGTTTCTCTGATTCTCTCCATTT	383	449	511	777	160	577	2857
Cp333	CATGGGTAAAGGTGTTCTGGAGGAAG	447	478	571	406	268	675	2845
Cp334	CATGCCCGAAGTTGAAAGTTGATGTC	656	597	473	346	343	424	2839
Cp335	CATGGAACAGCGAACCTTTAAACCTT	282	331	910	447	329	540	2839
Cp336	CATGGTTGAAGCCTTAGGCTGTCACG	628	293	944	2	372	588	2827
Cp337	CATGGGAACAAATGACGTGAGGGTTG	675	451	400	640	231	429	2826
Cp338	CATGTAAGATAGATGGGGAATGTGGC	641	366	823	456	234	305	2825
Cp339	CATGTTTGGCAGCTTCTGATGGGAAG	845	598	652	193	243	289	2820
Cp340	CATGGCCCTATTCACTTCCGCTCCCC	714	310	343	505	424	518	2814
Cp341	CATGCCTGTGGCTCAGGAGGCACTAG	548	263	408	526	516	552	2813
Cp342	CATGCGGGAAGTACTACCGGGTATCT	715	347	551	562	215	422	2812
Cp343	CATGTAAATTGGAGTCAGCTTGCTCC	887	493	522	349	198	350	2799
Cp344	CATGAAAGCGGCCGCAAAAGCTTAAA	681	266	570	655	291	335	2798
Cp345	CATGGAGCAGGAACAGATGGTGGCTT	401	314	638	306	502	634	2795
Cp346	CATGTTTTTGAGTGCTATGTGTGGGT	593	685	487	263	200	564	2792
Cp347	CATGTGTGTCAAAGGACCGTTGGATC	557	487	546	506	189	506	2791
Cp348	CATGCGCTTTCAGCTGAGACGGTGCA	461	264	366	503	569	625	2788
Cp349	CATGTTTGGAGAGGGGGAAGATGCTA	522	517	641	435	325	347	2787
Cp350	CATGGTGGGCTTAAGTCTCTTGTTGG	583	946	233	416	169	438	2785
Cp351	CATGCAGCGGCAAGGACCCGCTACTC	343	454	494	553	390	547	2781
Cp352	CATGGTGGTGACGGGTGACGGAGAAT	712	349	827	557	197	124	2766
Cp353	CATGCCAGACAACCTAACTGGTGTTC	725	575	445	420	169	431	2765
Cp354	CATGGGCTTTTTCCCCAATGATGGCG	671	520	413	254	550	356	2764
Cp355	CATGTAGTTTGTGGCAGATGGGTTGC	587	438	608	486	224	420	2763
Cp356	CATGATCCCCCGATGGTGGGAGTGGA	436	40	426	704	399	748	2753
Cp357	CATGGACTTGGGAAGAGCTTGTGTGA	725	449	460	402	241	463	2740
Cp358	CATGCAAGCAGGTTGCTGTGGCCGGT	560	170	309	683	617	400	2739
Cp359	CATGTTGGTTTGTTTAAATGACCGTA	419	701	554	370	271	424	2739
Cp360	CATGTAGAGGAAACCGGGGCCACCGC	487	270	340	696	497	408	2698
Cp361	CATGGGTCTTCACACTGTGTGGGTAG	866	371	396	246	379	432	2690
Cp362	CATGCGGGAGCAACGCTTGAAGTTCC	714	324	368	574	369	336	2685
Cp363	CATGGCTGTCAGAAATCCTTGGCGTT	490	645	492	121	546	387	2681
Cp364	CATGGCCGATGCCAATTCCACTTTCC	598	41	587	605	425	403	2659
Cp365	CATGGCATCGTGTCCAGGTTCGAGTT	797	458	445	122	346	490	2658
Cp366	CATGGTCTTAGAGGAAGCAAGTGCAG	434	1359	186	225	67	387	2658
Cp367	CATGTAATCCTTGTGTGAGTGATAAG	361	685	811	258	283	253	2651
Cp368	CATGTGAGTGCTTGGTGGGATGATAT	534	269	546	819	217	262	2647
Cp369	CATGAACCTAAAGGAGCCAATGAGTC	890	837	272	394	71	178	2642
Cp370	CATGTGTAGTTGAGGGTTTGGATGAT	254	816	747	346	176	300	2639
Cp371	CATGGGGGTGGGGTGTCTTCACCTTT	122	519	596	493	307	590	2627
Cp372	CATGATGTTGCTGCCTTTCTATTAAT	834	624	280	538	100	250	2626
Cp373	CATGGCATCGCCGTGGTGCCGGAATG	674	268	271	545	413	455	2626
Cp374	CATGGTGCCACAGACGTATGAGCATA	585	388	465	436	337	408	2619
Cp375	CATGAGTTGGGCTTCTTTTGTGTTTA	396	10	664	563	344	635	2612
Cp376	CATGGATTTTAAGAAATCTTCTTTTC	1706	0	0	0	899	1	2606
Cp377	CATGTTGGGGGAAAAGTCTTCGTAGT	492	476	470	405	407	353	2603
Cp378	CATGTGCACTGGACTTCATTGTAATG	1	2602	0	0	0	0	2603
Cp379	CATGCATCAGTTCTGCAAGGCTCACA	534	308	387	593	316	462	2600
Cp380	CATGGTGGATTCACAATCCACTGCCT	108	920	558	531	80	397	2594
Cp381	CATGATGGGGTTGACGTGGAGCCGTC	426	256	350	634	449	476	2591
Cp382	CATGCTCTTGTTTTGTATCTTTCTGG	618	167	603	341	413	427	2569
Cp383	CATGCCTTTCCCTGATTGCCTGAGTA	525	352	529	376	367	420	2569
Cp384	CATGGGAATAGTATTCGGCACATACC	674	576	638	296	154	223	2561
Cp385	CATGTTTGTCGAGAATTAACTAAGAT	474	281	612	527	230	433	2557
Cp386	CATGCTAGTTGCTTTATATCTCTCTC	1369	198	313	360	131	179	2550
Cp387	CATGGGATCGGCAACCGCTATCGGCA	658	462	177	272	365	616	2550
Cp388	CATGTTCGGTTTGTTTGTCTGTAATC	391	334	642	317	290	575	2549
Cp389	CATGGCCATAAATTCCATATTGCCCC	1989	2	0	0	543	4	2538
Cp390	CATGTTTGGTGGATCAGTGGGTTCGC	681	415	469	391	251	327	2534
Cp391	CATGCTCCTCGAGATCCCGGGGTGCG	368	135	386	194	928	519	2530
Cp392	CATGTTGATTCGCGAAGTCCATCAGT	415	246	393	383	527	564	2528
Cp393	CATGTGATCTGGGTGTATGGATGATG	111	349	1242	287	232	285	2506
Cp394	CATGCTCAAGCCCTTAGGCTATAGCT	616	356	465	444	193	427	2501
Cp395	CATGTTACTGAAAGTTTTAGTGACAT	435	673	471	373	116	424	2492
Cp396	CATGCAGGTGGCTGGGCTAACAAACG	621	87	376	547	484	367	2482
Cp397	CATGGAGGCCACAAAGGCGATAAAAC	0	0	793	698	549	435	2475
Cp398	CATGGCGTGGCCAGTTGCAGAGAAGA	381	193	389	533	480	496	2472
Cp399	CATGCTCCCAAAGAGGATGAAGAGTT	511	424	277	633	321	303	2469
Cp400	CATGTGTCAGGCACCCGGTGAGTGAT	642	452	395	349	287	343	2468
Cp401	CATGTTCAGTAAGCCTGTTTCTACCT	222	510	762	393	200	378	2465
Cp402	CATGTTTCTCCGGCTTCGGAATGTGG	294	738	292	274	272	592	2462
Cp403	CATGTTCGGAAGTACTCATTTGGCTG	514	507	459	212	296	467	2455
Cp404	CATGTTCAAGCGGGATGTCAGTTGGA	635	540	568	309	288	99	2439
Cp405	CATGCGAGCCGACGATGAGCTTCTAG	84	28	508	488	866	460	2434
Cp406	CATGCGTGCAGTGGTACGGGGTGGTG	532	263	513	229	465	430	2432
Cp407	CATGGAACCCGTTGTCAGGCTTCATA	398	150	617	561	317	389	2432
Cp408	CATGCCCAAGCCCTTACACTGGCTGC	371	307	339	450	403	548	2418
Cp409	CATGGATGTTGCATCACTTGAGAAGT	597	533	388	393	141	365	2417
Cp410	CATGGTTAAAGAGCTTGGCCGCTGGT	537	382	581	242	321	348	2411
Cp411	CATGGTCGCGATGGGTCTTGTTGTGA	574	386	268	435	357	390	2410
Cp412	CATGGCTTCAACCTCCGTTCGCTGAT	396	269	318	191	531	698	2403
Cp413	CATGGGGAGCGACTGCCATTGGGATA	423	221	417	481	453	406	2401
Cp414	CATGTGCCGGGTGGGTAAAACCTGGA	716	372	344	375	347	239	2393
Cp415	CATGTGCGAACTGGACTGATCATCCT	661	505	422	199	296	309	2392
Cp416	CATGCTCGCCAAGCAGATCAAGGAGA	534	244	943	230	314	127	2392
Cp417	CATGTGGGGGCGGCAGCTCCAGATAT	448	330	185	569	416	439	2387
Cp418	CATGACGCAAGCAACACTCCGAGTGC	697	34	260	643	89	653	2376
Cp419	CATGGCAGAGAGAGAGTGAGGGATAT	487	621	277	591	168	228	2372
Cp420	CATGAAAGCCGAACCATTTGATCGTC	434	120	257	819	249	490	2369
Cp421	CATGTGCTCTCCTTCCCAAAAACCCA	381	309	363	404	420	488	2365
Cp422	CATGAAGTCTGCCGAGCTCGAGCAAA	391	220	369	674	20	690	2364
Cp423	CATGGCAACTGCAGATGTGGTGGATG	452	777	210	220	209	489	2357
Cp424	CATGTCTGCAATGCTCTTTCTCTCTC	559	813	228	292	121	342	2355
Cp425	CATGGGGTGCTGGACGTAGGCTGTTA	498	365	439	27	477	546	2352
Cp426	CATGCTGTGAGCGTGGTGTGTTTTAG	327	307	674	401	273	363	2345
Cp427	CATGTGGCGATGGCGCCCCAGAAGGC	327	212	196	428	665	508	2336
Cp428	CATGGCAGAAAATGGGCGATTGCTAT	415	95	391	361	504	556	2322
Cp429	CATGGAGGTAGCGTTGCTGGCTGTAA	599	379	517	186	296	344	2321
Cp430	CATGGTTGGTTCTCTTGGGTTTAAAA	530	440	412	429	172	336	2319
Cp431	CATGGTCGGTTCCAGACGACCCAGGA	305	290	221	348	372	783	2319
Cp432	CATGAAGTCGGCGCTGCCGATGCTAA	75	29	414	283	810	690	2301
Cp433	CATGGTCTTATGGCAGCTTGATGATT	921	244	328	554	121	127	2295
Cp434	CATGCAATGACCACGTTGCTCTAACA	447	293	302	611	215	424	2292
Cp435	CATGGTTTCTGACTCATACATTTGCT	508	294	527	407	176	378	2290
Cp436	CATGTTCTTCAGCACGGCACGACGGC	178	375	640	578	258	261	2290
Cp437	CATGTCGGTCGCCGACTATCTCCGCA	1277	72	213	305	301	119	2287
Cp438	CATGGCTCCATCTCCAGCTGACTCTT	517	95	195	845	277	358	2287
Cp439	CATGGCGGCTTTGGTTTATGGAGTTG	437	384	354	401	327	384	2287
Cp440	CATGGAGACAGTGATATGGCCGTCTG	383	1063	351	78	95	316	2286
Cp441	CATGTGGATTGTAAATCTCAACTCTT	292	220	674	586	184	328	2284
Cp442	CATGTGTCCTTCGTGCGAGAGGATCG	826	465	445	95	221	230	2282
Cp443	CATGCGACCACCGACAGGTCTAACGA	803	234	567	266	258	150	2278
Cp444	CATGGGGTCCCATTCCCGGAGGACCT	581	176	189	411	386	534	2277
Cp445	CATGGGTCGAATCAAGAAATTGCAGG	425	337	206	314	537	455	2274
Cp446	CATGACTTGTACCTGCCACTAGCTTT	335	145	704	380	283	424	2271
Cp447	CATGGCACGGAGGGCCGACCGGTAGA	373	344	203	397	545	408	2270
Cp448	CATGGAGGGAAATTCAGGAAGTGGAA	553	337	239	270	395	474	2268
Cp449	CATGACTCTGCATCGTAAGTATCTTG	627	543	466	216	114	301	2267
Cp450	CATGGCAGTTGAGTTTTCACCTGTAC	501	396	383	349	240	398	2267
Cp451	CATGGGTGGCGGCAAAGTTGCTGATA	432	311	768	187	356	205	2259
Cp452	CATGCCTGAGACCTGTAACTCTTAAA	510	181	722	328	150	360	2251
Cp453	CATGGCTTGTTTCCTTGCAGAGTGGC	539	385	237	282	349	455	2247
Cp454	CATGGTCAAACTGGAATAAGTTGCTG	390	483	310	231	300	533	2247
Cp455	CATGGCAGCCGAAGGTGCCGGATTTC	311	178	266	461	571	459	2246
Cp456	CATGGTCTTGCAGGCACTAGTTTCCT	60	4	1007	270	485	418	2244
Cp457	CATGAAAGGTGGCAGCTTGCGGTACC	462	150	318	507	338	468	2243
Cp458	CATGATGAACTCTAAGTCCTTTTGAC	882	242	406	306	189	216	2241
Cp459	CATGGTCTACGCGTTTGATCGTGCTT	275	224	359	569	403	405	2235
Cp460	CATGGTAGAAGGGGCAACATTGGAGA	415	429	338	337	187	521	2227
Cp461	CATGGTCGAACTGCGGAAATCTGGAG	563	525	70	286	190	592	2226
Cp462	CATGGCTGCCTGTACCAGACTTTGCT	532	539	166	444	236	308	2225
Cp463	CATGGTGAAATCTTGCTTTGTTTTGT	471	390	378	287	297	400	2223
Cp464	CATGTAGGTGCATCCTTTGTGTGTTA	553	564	374	308	134	289	2222
Cp465	CATGTATTGCCTGAACTTTCTTCGAT	379	153	702	452	197	338	2221
Cp466	CATGGCGCGTGATCTGATCGATACGG	530	360	306	116	449	459	2220
Cp467	CATGCTTCGAGAGGTCCCTGTGGTAT	501	387	423	234	303	368	2216
Cp468	CATGAAATGTGAGCTCTGTTATTGTT	477	875	410	224	96	130	2212
Cp469	CATGAGAGGAAAGCGGAGGCGTAGTG	4	8	2023	69	14	94	2212
Cp470	CATGAGTCGCAATGTGGGTGGTCAAG	433	287	366	440	282	392	2200
Cp471	CATGAGGTCTTGACTCAAATGGCCTA	249	882	349	190	125	403	2198
Cp472	CATGCTCCGAGTAATGGTGCCTCCAA	425	352	461	482	259	209	2188
Cp473	CATGTCTGATTATATCTGCTAGCGTT	18	139	1212	238	215	366	2188
Cp474	CATGGAATGGTGGATTGGACTGGTTA	612	330	471	346	158	270	2187
Cp475	CATGTTATGGTCATTGTTTAGGTTTA	463	10	794	575	288	57	2187
Cp476	CATGCCCGTCGTTGGATCCTTGGTTG	0	2181	4	0	0	0	2185
Cp477	CATGATTGACGCGTTTGTTGTTGGAA	521	315	374	350	274	350	2184
Cp478	CATGAGAGACGGCCACGAGGGAGGCT	394	152	267	360	495	515	2183
Cp479	CATGTTGTGCAAGTTTGTGGTGCAAT	169	723	250	272	263	505	2182
Cp480	CATGGTGGCCAACAGCCTCTACCTCC	365	124	287	503	412	487	2178
Cp481	CATGCGTTGCACTACTGCGAGGACCC	596	454	202	350	257	316	2175
Cp482	CATGAGTGATGTACTTCTGTGACCTC	548	503	477	391	76	180	2175
Cp483	CATGAGAAGCTGACGAGGGTTCTGAT	683	629	259	308	143	151	2173
Cp484	CATGCTCCCGCCTGGGAAACAGGTAA	576	239	315	301	379	355	2165
Cp485	CATGTTCCCAGATCTTGGTTGAAGCA	583	155	513	417	194	299	2161
Cp486	CATGTACTAGTAGTTTGGCTTCTCTT	227	496	454	676	101	203	2157
Cp487	CATGAATTCTGTTGCTTCTCTTCTAC	511	596	348	268	96	336	2155
Cp488	CATGGCGGAGAAGGCGATGGTGGTGC	106	50	118	591	585	705	2155
Cp489	CATGTGCCGCAGAGAATGGCAGTTTA	344	320	449	314	395	330	2152
Cp490	CATGCTGGTGTGGATCCTTGTCTATG	542	309	523	248	149	380	2151
Cp491	CATGGGGCACGTGGAATCCCGTGTGA	351	532	382	504	240	141	2150
Cp492	CATGCCTGATCAGCCTGTGAAGAAGA	438	67	590	525	259	264	2143
Cp493	CATGGATTGCGGTGACATAACCTTGT	637	223	491	325	168	294	2138
Cp494	CATGAACTGGTTAGCTTCAAGGATCG	472	353	341	288	184	495	2133
Cp495	CATGAGGCAGGAAGTGGAATGGATGA	582	301	495	409	225	117	2129
Cp496	CATGGAACTCATTTCAGAGCAATGAA	426	693	380	211	95	318	2123
Cp497	CATGGAGGATTGCTCTTTTAGAGGGA	694	279	361	263	240	283	2120
Cp498	CATGTCATTGCAGGCACTCTCTGAGC	19	20	1891	2	184	2	2118
Cp499	CATGGAAGGCCTGGTATTGGTGCTAC	539	331	398	210	223	413	2114
Cp500	CATGTTTGTAAGCATCGAACTATTGT	599	197	595	423	118	180	2112
Cp501	CATGGAGAAGATCAGCTTATTGAGGT	500	695	363	172	136	246	2112
Cp502	CATGTGTTTCGGTGCCATCCATCTTT	185	1347	55	171	31	321	2110
Cp503	CATGTTTGCAGCGTGTGGTAATGTGG	632	259	532	279	142	262	2106
Cp504	CATGTGGTATTTTGAGTTCTCTGCAT	422	392	469	281	258	284	2106
Cp505	CATGAGGACTACTGATGTCACCGGCA	715	664	182	288	153	99	2101
Cp506	CATGAAATCAAATGCCCCGGCTGGAA	590	189	418	239	278	387	2101
Cp507	CATGTTTGTCAAGTGAATAAACCTAC	695	226	623	285	149	116	2094
Cp508	CATGGCTCCCACCTTTCCTGAGCCAG	689	208	423	259	183	332	2094
Cp509	CATGCGGTGGAACACACCCACGGTTA	443	304	248	201	447	451	2094
Cp510	CATGGCTTGGGTGGTGCTATTGTACT	382	279	433	418	190	388	2090
Cp511	CATGTTGGCGATGATCGTAGGAATGA	670	651	140	234	151	242	2088
Cp512	CATGTAGGGTAGGGTAGGGCTTGGCT	512	237	535	342	153	305	2084
Cp513	CATGGGGTTGGAGTGGAGGATATTGT	561	268	323	356	186	384	2078
Cp514	CATGAGCTCGTTTTCTAGAGTGAACA	388	208	286	411	233	551	2077
Cp515	CATGGCCAGGGTGTTGGGTGTTTCTT	409	212	214	258	155	825	2073
Cp516	CATGCTTAGTTAGGTGAACACGTGGC	224	1185	215	98	124	225	2071
Cp517	CATGGATGGTCATATCGAACTTGGTA	509	374	415	274	194	301	2067
Cp518	CATGGCTGCCACCTTCGCCGTTCAGT	126	23	161	687	504	566	2067
Cp519	CATGTGTGAATTAAGCGTTCGTATGA	410	670	278	397	99	198	2052
Cp520	CATGGACACTGATCGTGAGCTGACCA	449	320	275	449	201	354	2048
Cp521	CATGAAGACATTCAACTGTTACTTTT	423	300	692	364	131	138	2048
Cp522	CATGTGTGCAGATTGAAATTGTTGTA	537	222	362	538	166	216	2041
Cp523	CATGTCCACAGAGGCCAAAACGGCAA	347	323	422	230	387	329	2038
Cp524	CATGTCGGATTGGAAGTTGTGCAGTG	497	404	338	249	250	286	2024
Cp525	CATGTATATCGGTTGCCCTTCCCAAA	215	846	269	208	118	366	2022
Cp526	CATGGCCGTGGAAGAGGTGGTAAATC	489	233	235	483	210	367	2017
Cp527	CATGCCACCACCCAGAAGAAAACGAA	611	331	143	420	275	230	2010
Cp528	CATGGACAGCCTTTGAAACACCTGTG	510	343	308	188	265	396	2010
Cp529	CATGGCCTCTTCAAAGGGGCACTAGG	485	259	329	369	275	292	2009
Cp530	CATGAAGGGTTGGGGTTGAAGGCAAA	561	389	346	177	203	331	2007
Cp531	CATGCAGTCTAGTGGCAGGTTTTGTT	0	0	262	855	203	687	2007
Cp532	CATGGATGAGGCTCTGCTGGAACCTG	500	737	168	414	102	85	2006
Cp533	CATGAGATACAGCTCGACGGGCAGCT	318	140	395	452	276	425	2006
Cp534	CATGGAAGCGAGTGAATTGGGATGGC	669	267	399	336	196	138	2005
Cp535	CATGTTTGCGACAGTACAAAGCCCGT	597	127	540	258	224	254	2000
Cp536	CATGATTGAGTTGCGAAAACTGCTGG	431	679	362	105	194	226	1997
Cp537	CATGCCTTTGCTGGATTCACCGGCAG	405	195	558	55	517	265	1995
Cp538	CATGGGCGGGGCGGCACTTACTTGAA	243	88	219	611	421	411	1993
Cp539	CATGCCAGCCAGACCTATCTCCTCCT	286	157	219	424	397	508	1991
Cp540	CATGAAGCTGGGGTGATATGAAATGC	650	295	444	275	121	205	1990
Cp541	CATGTTGGTGTAAGCTTCTGAGCAAC	441	664	238	267	103	277	1990
Cp542	CATGAAGAACCCTATGGTGATGAGCA	356	266	322	412	137	490	1983
Cp543	CATGATGGGTTCTGGTGGCTATGCTC	392	287	254	476	173	400	1982
Cp544	CATGCAGTACGTATCGGAAATGGTGT	369	419	302	180	189	522	1981
Cp545	CATGGCGGATTTGCGATGATGAATCA	250	39	384	706	253	349	1981
Cp546	CATGACTACTACTCCGAGGAAGAGGC	453	643	247	173	130	331	1977
Cp547	CATGTTTGGCTAGTTTGTTTTGGTCT	421	323	443	285	196	307	1975
Cp548	CATGAGACGAGAGAGAGTTCCAAAGC	492	663	137	203	52	427	1974
Cp549	CATGAAGTTGCAGGGTGCAGGCTTGT	0	0	838	0	1124	8	1970
Cp550	CATGAGGACGAGGGAGGAAATGGAGA	566	315	326	374	184	203	1968
Cp551	CATGATGTTTATGTAATGGGATGTTT	327	193	765	268	292	121	1966
Cp552	CATGTGGTGCCTGCAAGATCGGCCGG	236	113	478	227	626	284	1964
Cp553	CATGGTGGGATTTGGTGTTTAGAATT	461	41	469	447	203	342	1963
Cp554	CATGGTTCGTCCTGTGTCGCGCTGAG	270	678	131	137	365	381	1962
Cp555	CATGCCGAGATGAATGGGGTCGCTCG	384	228	386	313	330	318	1959
Cp556	CATGGTTGATACGAAAGCTTGGCTGA	313	214	776	222	180	254	1959
Cp557	CATGTGCCGATCGGGGAACAGGAATT	315	248	405	389	285	316	1958
Cp558	CATGTACAAGGAATACCGGGACACCA	544	315	331	396	120	251	1957
Cp559	CATGTCTTTCAGTGGGTTTTCCATCT	372	269	494	338	216	267	1956
Cp560	CATGTCAGGCCCTTGCAGGAGCAGCT	346	157	225	507	307	413	1955
Cp561	CATGATCAAGAAGTACTATGAGAAAT	184	943	211	248	171	198	1955
Cp562	CATGGCCCTGGATAAGATGCCAAGGT	523	69	468	296	289	309	1954
Cp563	CATGAAAAAGCTTGAGGAAGCAGTAA	417	340	281	268	229	416	1951
Cp564	CATGTCTTTTTAGTAGGATGTTTGTA	296	456	494	391	220	93	1950
Cp565	CATGGGCCCATCGAACCGTGTTTTTT	410	222	304	322	313	378	1949
Cp566	CATGGAAAAAGCAGTCCGGAATCCAC	487	408	247	301	231	274	1948
Cp567	CATGCGGATTTGGCTGGAGTGTTGAT	443	180	214	367	402	340	1946
Cp568	CATGAAAACCTGCATACATATCCCAA	497	352	298	333	171	293	1944
Cp569	CATGTTGGACACGGTCAGTTTGGTAA	330	247	594	207	256	308	1942
Cp570	CATGCCAATGTTCCTCAAGATTGCCG	370	108	175	611	246	429	1939
Cp571	CATGTACCTGTCGATCATCGAGATGT	577	374	344	317	100	221	1933
Cp572	CATGACATTCACTAGCTGGTTCCCGG	436	132	575	234	247	309	1933
Cp573	CATGAGGACGCGAAGGTTTACTGCAA	525	296	227	339	212	333	1932
Cp574	CATGTACTTTGAAGATAACGCTGGTG	569	427	289	155	181	310	1931
Cp575	CATGGCGATTTGGACATCAAAACTGG	322	141	250	436	366	415	1930
Cp576	CATGCAGTCACTCAAGTCGTTGATTT	436	369	361	306	150	306	1928
Cp577	CATGCCATCTCATCTGAATCCAACTT	216	44	661	370	275	358	1924
Cp578	CATGTTGCCGTGTAATGACCATCACC	506	241	429	398	116	231	1921
Cp579	CATGCGGGCCTTGTTTGAACACGTAA	429	184	406	272	321	308	1920
Cp580	CATGCTTTGTAGTTTTTATCGTACCT	289	482	131	561	110	345	1918
Cp581	CATGAAGAAGAACCCACTGAAGAACC	464	342	312	306	149	344	1917
Cp582	CATGGAATCCCGCGCAGCAAGAAATA	20	7	997	335	455	91	1905
Cp583	CATGGGCGGCGGTGGGAGGCTTCTAG	275	48	189	81	811	499	1903
Cp584	CATGGTGACAGACCTCGCCCACGTCA	222	86	169	585	397	441	1900
Cp585	CATGTCGCCCTCCGTGCTGGTTGGAC	23	41	52	778	265	741	1900
Cp586	CATGCATCTCAATGTTTTGTTGTATG	499	331	330	367	116	244	1887
Cp587	CATGCAGTTTAGTGGCAGGTTTTGTT	679	285	603	0	311	3	1881
Cp588	CATGCGTGAGTTCAGGTCTGGATCGT	336	381	290	102	357	411	1877
Cp589	CATGTGGGAGGATGGGTTTAGGGGGG	1	0	155	226	414	1081	1877
Cp590	CATGGGATGGTAGGATGTTTGCATTT	614	244	346	303	159	209	1875
Cp591	CATGGCAGTTGGGTACCGAATCCTCG	556	216	445	207	129	322	1875
Cp592	CATGTGGTGGTCTAGTGCAAATGGGT	291	211	511	316	260	284	1873
Cp593	CATGAAGTTGGATATGGTAGTGGTGG	444	962	85	72	24	285	1872
Cp594	CATGCACCGTTAGGCACTTCCTCACG	390	181	202	120	363	614	1870
Cp595	CATGCAGCTCAAGCTTGTTCCTGGCA	68	77	826	194	401	303	1869
Cp596	CATGCAAGCCCCGACTCATCTGTTTT	344	63	328	436	398	298	1867
Cp597	CATGGCTCCTGGTGCTCTGGTTGGGT	369	230	202	211	410	442	1864
Cp598	CATGAACTGGCAGGGATTGAGGATGG	479	295	360	291	136	300	1861
Cp599	CATGGTCAGGGTGAACCCGCGACTGG	312	211	254	303	368	413	1861
Cp600	CATGTTGGTGAAATTGGCTCCCAGCT	415	316	366	131	302	325	1855
Cp601	CATGGGTTTGTTTCTGAACCAGAGAA	1	1	374	226	517	736	1855
Cp602	CATGAACTGAAGCAGGGTTACAAGGA	470	60	404	318	173	425	1850
Cp603	CATGGAGGAAGGTGAATTCTCAGAAG	324	438	247	192	239	410	1850
Cp604	CATGGTAGCACGGCCAGCTTCACTTC	540	43	283	578	364	34	1842
Cp605	CATGGCTGCCAAATTTTCATTCTTGA	412	135	380	280	370	258	1835
Cp606	CATGCGTGCTCTTGACCCCTTGATTG	517	310	323	113	258	312	1833
Cp607	CATGCAGCGCAGGAGCTCAGCCACCA	249	188	170	359	299	567	1832
Cp608	CATGGGCAAATGCAAGGGTTGTGGGA	356	421	350	233	226	244	1830
Cp609	CATGGGCGTTGCTGATCACAGCAAGG	365	173	166	387	223	513	1827
Cp610	CATGGAGTGCAAGTGCTGCTCCGGCA	500	246	251	139	427	262	1825
Cp611	CATGCCATCATCTCAAGAGGAGGAAG	533	402	223	278	95	289	1820
Cp612	CATGAATTATGGCCCGGGTGCGGCTA	454	231	530	172	432	0	1819
Cp613	CATGGCTGAACGTATTGCATTACGAT	594	351	288	227	83	275	1818
Cp614	CATGTGAAACTGGAGAACACTGTAGC	562	711	321	96	119	2	1811
Cp615	CATGTCATTCACTACGTGGCGTTGAC	1252	13	39	70	317	113	1804
Cp616	CATGGGTTTCAGTCTGTTTGACTAAG	537	315	247	316	58	323	1796
Cp617	CATGGTGGATTGAACAAGCTTGCCGA	427	296	282	271	200	318	1794
Cp618	CATGTTGCAAGTAGTCTGTTGCGCCC	402	252	252	396	222	268	1792
Cp619	CATGCATGTACGATCAGAAGTACTCT	732	271	346	283	73	86	1791
Cp620	CATGGCATACTTGTGGGACTGGCCAC	509	183	248	252	256	339	1787
Cp621	CATGGCTCAGGGACCAGTGGATCCTG	367	170	222	314	331	380	1784
Cp622	CATGGTTCCGGCCGGGAAAGGTGTCA	3	326	9	136	15	1289	1778
Cp623	CATGCAAACTCTGCTGGCTCTTAGGT	429	275	276	231	191	375	1777
Cp624	CATGAGGGTCCTGGAGCCGGGGCAGA	399	143	86	273	528	345	1774
Cp625	CATGCGGTGAGTGCTTTAGGAGCCTA	307	220	347	320	204	375	1773
Cp626	CATGGAGGATCCGCGTGAGTTCGGGG	413	141	276	202	382	355	1769
Cp627	CATGCAGTGAATGCAAAACAAACCTC	697	292	329	293	153	2	1766
Cp628	CATGCCACTCACTTTCAGTCAGATCC	483	154	429	267	202	229	1764
Cp629	CATGCAATGTAAGACTTCTTATGTAT	393	882	151	244	23	71	1764
Cp630	CATGGCGTCTATGTTTGTTGCACTGC	488	365	169	419	91	230	1762
Cp631	CATGATGTCATCTGATCCAATGGAAT	416	334	384	278	88	262	1762
Cp632	CATGGGATTGAGGTTTCTGGGACTTA	350	297	332	242	205	333	1759
Cp633	CATGCCCGGATCTCTCAAGTGGCGTC	346	245	177	313	335	342	1758
Cp634	CATGAGATCTTTGTTGCGAGGCCACA	293	262	352	420	205	225	1757
Cp635	CATGTGGCCCTTGGCCCGGGTGTGCA	290	198	65	375	473	351	1752
Cp636	CATGGAGTTTTGTTGTGGGTTAGTTC	359	253	356	290	154	337	1749
Cp637	CATGGCAAGGGACAGTTGCCTTGCTC	425	246	219	378	110	369	1747
Cp638	CATGTAAATTCCGGTTAAGCTAGGGT	328	142	295	257	309	416	1747
Cp639	CATGGACCCGGTGAAATTGAATTCTC	152	284	429	200	202	474	1741
Cp640	CATGCAGCCAACCATCGTGTCGGCTT	398	28	296	50	302	666	1740
Cp641	CATGTGAGGTGTGCTGGATTCCTGCT	389	251	214	429	149	303	1735
Cp642	CATGACTCACATCCGGGGAATGGGCC	354	153	257	349	254	368	1735
Cp643	CATGAGCGCTCTAGCCGAGCTTCTCT	243	262	157	419	204	446	1731
Cp644	CATGGTTAAAGAGGGGTCAGCGAGGC	422	134	527	210	182	253	1728
Cp645	CATGAATAGCTGCCTGAGGCTATTGT	383	296	423	334	70	217	1723
Cp646	CATGTGGGAACTCGGTGTCCTCTGAT	338	730	231	221	33	170	1723
Cp647	CATGTTTGAAGTCGTTGGTGCTGTAT	397	155	448	219	279	222	1720
Cp648	CATGCTTGAGGATGTTGTTTATCCTG	431	389	292	264	94	247	1717
Cp649	CATGCTCTGATTTGTAAGTGTGTGCG	3	1708	2	2	2	0	1717
Cp650	CATGCAGTAACTCTGTTGCAGTGTTC	329	335	354	276	101	318	1713
Cp651	CATGGGCCAAAGCCTCAGCCTGCTGA	70	251	392	750	10	237	1710
Cp652	CATGTCAAGTCAACGAGGCTGCGGAC	352	118	336	272	350	280	1708
Cp653	CATGGGTGAGTACGATCGCCGGAAAC	488	147	241	391	199	240	1706
Cp654	CATGTTCAGATCCAAACAAGACAATA	141	55	424	671	98	315	1704
Cp655	CATGGTCAACGGGTCTCTGCGACTGC	90	109	1072	94	172	164	1701
Cp656	CATGAGCAAGTATGTTAAGGTGGGAA	524	448	228	136	109	252	1697
Cp657	CATGGGATTGGCTGCTTCAATGGGAT	439	271	414	66	208	299	1697
Cp658	CATGCGCTGTCTTGTCCAGACATTTG	391	245	340	170	272	279	1697
Cp659	CATGGTGGTGTGCCCTTCCTCCCTGA	430	115	252	357	258	275	1687
Cp660	CATGGAACAGGAGCAGATGGTGGTGT	59	118	1131	125	127	125	1685
Cp661	CATGTCTTGGTTTTGCTACAACTTAT	273	275	267	335	97	432	1679
Cp662	CATGGCCTAATCACCAATTAACAGAG	546	191	221	229	183	302	1672
Cp663	CATGATCGGGAGCAACAATGATCTGG	373	315	359	109	184	331	1671
Cp664	CATGTACGAAATGATTAAATAAAGCA	183	1026	143	181	31	107	1671
Cp665	CATGTGGACTGCACGGACTTGACTGA	239	54	310	432	349	285	1669
Cp666	CATGCATCCCGAGAAGATGATAGTGA	313	204	387	296	144	324	1668
Cp667	CATGGATTATGAAGTCTGGTTTCCAT	303	327	448	292	91	206	1667
Cp668	CATGAAGATGTGCAAACTCTTTCCCA	89	1563	8	3	4	0	1667
Cp669	CATGTAGGTTTGGGCGTTAAGTGCTC	308	247	208	448	198	257	1666
Cp670	CATGAGCAGATAAAGCAGAATTTGCA	221	136	642	178	210	277	1664
Cp671	CATGCTAAGCGCCATTGCGGACACAT	183	182	286	338	285	390	1664
Cp672	CATGGAGTGGGTTGAGGTGCTTGTAA	329	192	326	395	135	286	1663
Cp673	CATGTTTCCTCGTCACAGAGAGCGAA	316	257	278	347	214	249	1661
Cp674	CATGAACTGGTCTGGAGTTTGGTACA	724	539	163	33	165	36	1660
Cp675	CATGGACACTCTACGGAGGTATTTGG	349	424	272	214	123	278	1660
Cp676	CATGACCGGTGGCATCTTGAGGGGCA	292	202	255	315	284	306	1654
Cp677	CATGTGACAAGTTATTTGGCTTCCGT	346	419	405	105	148	230	1653
Cp678	CATGAGCGAGTTCGTGTATTGGAATT	238	213	457	344	140	259	1651
Cp679	CATGGTTGGCCAGCACATCAGTTCCT	294	176	399	344	185	252	1650
Cp680	CATGTGTGAAGAGAATCCAAGGCGAT	354	516	184	188	205	202	1649
Cp681	CATGTCACACGCAAGCATACCAGCTG	331	306	211	271	171	354	1644
Cp682	CATGGATTGCAAGAAGAAGTGTGTTG	476	332	188	222	208	217	1643
Cp683	CATGACAGTTGGTCCTCATTTTAAGG	480	275	302	234	69	282	1642
Cp684	CATGGGAGGTGGTGAAACCCCTCAAA	209	385	543	206	208	89	1640
Cp685	CATGCTGTGGGTGGACTGACGGAAAA	342	390	188	144	259	315	1638
Cp686	CATGCTCTTCCAACTTCCGGCGCTAT	163	246	191	285	282	471	1638
Cp687	CATGTGCTCTGTAATGGCGCAATCTC	245	32	329	469	278	284	1637
Cp688	CATGGCTGTCGTGTCTACTTGATGTT	404	210	373	334	92	222	1635
Cp689	CATGGCGTCTTGGAGGTACTTGCCTC	426	148	398	230	188	244	1634
Cp690	CATGGAAGGTGCACGAAGGCCGAGTA	340	143	264	248	313	326	1634
Cp691	CATGTCTGTATCTAGCCGGAGGTAGA	478	253	381	262	66	190	1630
Cp692	CATGGCTGTGGCAGGCAGAAGTGATA	279	100	340	291	247	373	1630
Cp693	CATGATTGTGTACTGGATTTGGATAG	490	273	426	259	70	109	1627
Cp694	CATGTCCTGACCCAATCGTGATCGTA	427	499	25	675	0	0	1626
Cp695	CATGTTATTACGTGTCCTCAAGAGGC	589	295	274	208	83	176	1625
Cp696	CATGCAGCAACCTCTGTAAGATAAGT	474	137	272	330	151	258	1622
Cp697	CATGTCTGATCCAATTGAAGCATTCT	314	411	372	224	94	204	1619
Cp698	CATGGAAACAGCCGATGAACAAGGAG	419	160	233	305	219	280	1616
Cp699	CATGTAAACTTTGAGGAGTTCAAGAA	100	24	805	142	229	311	1611
Cp700	CATGCGATGTGGAAATTTGATGCGTA	233	367	412	200	283	114	1609
Cp701	CATGAGGTACCTCCGCCATTTGCCGC	1054	141	51	16	244	100	1606
Cp702	CATGCGGGCTTCGGGCTTGGCTTTGA	242	159	104	414	309	376	1604
Cp703	CATGCGACAAAGATGGCGGGGTTATT	139	257	324	261	214	408	1603
Cp704	CATGAAACCCGACCCAAATGCGCCGC	377	24	425	281	259	235	1601
Cp705	CATGCCCAATTTGAGGGTTAAATTCA	385	341	295	214	140	225	1600
Cp706	CATGTGCCCACCCCCCGGCTCAACCT	235	77	201	309	429	349	1600
Cp707	CATGGCAGTTCTATGGTGACAATGTT	390	358	222	304	91	233	1598
Cp708	CATGTCGAAGCGAGGACGCGGAGGAA	240	279	433	227	207	209	1595
Cp709	CATGAGGTTGAAGTACTTGTTTACTA	437	321	338	253	78	164	1591
Cp710	CATGATGTGAAGGGTGTTGTTTCATT	267	326	443	268	95	192	1591
Cp711	CATGTTCTGTTGCTCCTGCCAGCTGG	351	287	331	137	204	276	1586
Cp712	CATGTTAGGGGAAGGAGAACGACTGT	549	404	381	113	136	1	1584
Cp713	CATGACCCTCATTGGCTTATGAGGTC	358	437	227	214	103	245	1584
Cp714	CATGTTCTCTGTGCCCTCAGAGGGTC	856	39	133	171	220	159	1578
Cp715	CATGCAAGTCTGTATATTTAGTTCTC	534	242	248	424	63	67	1578
Cp716	CATGCTCCTGATCACCAGCTGTTTGA	287	105	454	208	253	271	1578
Cp717	CATGGATTTTTGGCTCCGAGTGACTA	310	351	129	189	315	282	1576
Cp718	CATGGAAGTCCTTGCTGAATTCTGGA	392	326	258	226	131	229	1562
Cp719	CATGTGTGAGATGGTTGATTGATTCA	393	205	391	310	127	133	1559
Cp720	CATGACGAAAAGGCCAACCGCCGAGA	305	214	97	292	294	351	1553
Cp721	CATGCACCCCTTATTGACAACCCCAA	301	134	166	429	233	290	1553
Cp722	CATGCTGGCTTGGTCACTTAGGGAGC	585	139	210	169	200	249	1552
Cp723	CATGGCCTGTGCAGGGTCTTATACGG	442	286	167	81	255	319	1550
Cp724	CATGAGGCCAAGTAAAGCTGGTGATG	335	294	162	323	155	280	1549
Cp725	CATGTTGGCAAAGATCAAGAGGGGTG	745	476	148	151	17	9	1546
Cp726	CATGAATCCTGCCATTGCCTTTGGCT	598	329	158	79	133	249	1546
Cp727	CATGCTGGAATGAATGCCTCGGTAGA	363	156	402	138	252	235	1546
Cp728	CATGACAAAGCTGCATCGGATGTAAA	373	150	536	273	211	0	1543
Cp729	CATGCCTGCTTGGTTCTTTCTTTTGA	332	204	421	244	158	183	1542
Cp730	CATGTGGATTATGCCTTCATAGTGGC	277	304	417	167	187	189	1541
Cp731	CATGGTGGGCGATCTGGAGCATTTTA	235	121	330	335	288	231	1540
Cp732	CATGTAGGTTCCAACTAATGTGAAAG	325	402	365	241	71	135	1539
Cp733	CATGGATTTGGAAGGAAAGCGATGGC	359	145	271	194	262	306	1537
Cp734	CATGGGCTCTCGAGTCAATCCTGGAC	301	90	188	332	309	314	1534
Cp735	CATGGGGATGGCGGCGGAGTTTTCGC	240	145	170	305	441	233	1534
Cp736	CATGGGAGATTCACCAAGAAGAACAA	294	25	326	431	188	269	1533
Cp737	CATGACGTGGCGGACAGCCTATGTGT	271	154	407	159	265	273	1529
Cp738	CATGGCTGCTCGGGCTTACGACTCGG	64	5	340	97	727	295	1528
Cp739	CATGCAAGGTAATTGGATGATGGACC	345	192	210	582	189	9	1527
Cp740	CATGCCTAGCCTTGGGTTTCATACGG	248	349	320	217	123	270	1527
Cp741	CATGGGACAGTGGCGGAGACCACCTC	201	177	200	355	255	339	1527
Cp742	CATGAGATGAGATATGGGTTGCTCTC	439	224	519	143	84	117	1526
Cp743	CATGCGATCTTTCTCAGGAAGAAGGA	375	315	216	174	179	267	1526
Cp744	CATGTACGGTTCTGAAACGGAGAATT	169	290	372	277	164	254	1526
Cp745	CATGGATGGTCCCTGCGGGGCAAGAG	338	92	203	363	258	271	1525
Cp746	CATGTGTATGCAGAGCTTGAGTGGTG	184	87	526	220	295	213	1525
Cp747	CATGAGGCCAAGGGCTATCTGAAGCA	398	262	350	260	109	144	1523
Cp748	CATGAGAATTGGTCGCATAGAGGATG	347	226	199	235	206	309	1522
Cp749	CATGAGCTAAAAGGTGCTGGACACTT	442	158	212	197	198	309	1516
Cp750	CATGGTGTAAAAAACCGAGTGGTGTA	158	340	154	95	236	533	1516
Cp751	CATGCCACGTCGCCATAGGGACCGGA	243	100	148	322	479	220	1512
Cp752	CATGGATGCGTCAACAAACGGTGGTG	441	274	295	129	150	222	1511
Cp753	CATGCAGGATCCTTGCCGGCCAGGGG	147	123	459	197	372	207	1505
Cp754	CATGCACCCACCAGATCAAAAGCCTG	708	87	256	178	231	44	1504
Cp755	CATGGTTATTGACACCCGATCTCGAA	340	309	277	195	150	233	1504
Cp756	CATGGGCAGCTGAACCAGAAATGGAA	262	255	144	237	265	340	1503
Cp757	CATGTCATCAATGGGAGAGGAGCAGA	430	343	200	141	97	289	1500
Cp758	CATGGATCACGAAGAAGCTAGGAGGA	391	331	207	240	130	200	1499
Cp759	CATGGCAGAAGTGACTCAGAGGCTGA	410	279	192	97	246	273	1497
Cp760	CATGGGGCGTATGGTGTGTTGTCTGT	79	901	23	139	37	317	1496
Cp761	CATGTGATTTTCAATTCAATTTGCCT	289	247	379	276	116	185	1492
Cp762	CATGCCGAGGGGTCTTTGCAGAAGCC	328	111	211	328	293	219	1490
Cp763	CATGCGATTGCCTGGTGACTTTTGCG	360	94	267	245	196	323	1485
Cp764	CATGCTGCCTCAGCCACCTCCCTGTT	171	145	209	205	410	344	1484
Cp765	CATGCACGCACCGATTTCTAAGTACA	294	220	287	259	174	249	1483
Cp766	CATGGAAACGGTTTGTTGAGCTCCCA	190	780	118	95	69	231	1483
Cp767	CATGTCCTCCCCCTTCCGACAAGGTC	230	102	222	332	307	287	1480
Cp768	CATGTACTTCTGTTGCTTTTGCCTGG	598	279	391	36	81	93	1478
Cp769	CATGCAGTGGGAAGTCAACTGCTGGA	277	205	220	343	197	234	1476
Cp770	CATGATCCCCAATGTGTTTCTCCGTC	402	224	227	286	130	206	1475
Cp771	CATGGGGTCCTAACAGTGCTATGCTT	239	161	174	431	75	395	1475
Cp772	CATGAATCCCCAATGCACAAGACCCT	286	188	413	196	222	167	1472
Cp773	CATGGAAAATATGAATCGGATCTTTT	257	211	297	351	215	141	1472
Cp774	CATGAAGGGTTTGGCAAAGCCAGTTA	198	133	240	295	144	462	1472
Cp775	CATGCACGAGTATCGCCTCGCTAATG	72	37	917	123	166	157	1472
Cp776	CATGGTTCAAAAAAGGCTACAAGCCG	247	302	217	242	145	317	1470
Cp777	CATGAATAAGTTGCGAACTTGCAAGC	493	280	320	81	164	126	1464
Cp778	CATGGTGCTGGCGTATGCTCGGAAGT	374	146	282	166	236	255	1459
Cp779	CATGGAGGAGCTCAGGAAGAGGGCTG	240	413	426	59	130	191	1459
Cp780	CATGGGCCCAATCCAAAGCTTGCCCG	219	167	167	390	207	309	1459
Cp781	CATGTGGCATTACTTGAACGTCTCAT	93	192	330	384	172	286	1457
Cp782	CATGTGTTTGTGATCACGAGGGGGCC	1260	0	0	0	194	1	1455
Cp783	CATGGACTCGAGGGAGGAGGTGTCAG	362	259	193	255	166	220	1455
Cp784	CATGAGGTGAGATGGGGCGCAGTGGG	327	24	181	319	333	270	1454
Cp785	CATGGGAGTTGGAGCTGGAGCACTAG	358	209	216	247	201	222	1453
Cp786	CATGGTTGGATACGGTGCACGCTACC	314	24	341	228	295	250	1452
Cp787	CATGTCAGTGTCACTGTTCGCTGTTG	386	505	130	172	65	191	1449
Cp788	CATGGAGGTATGGTTAGGCAACGCCG	495	24	311	368	106	144	1448
Cp789	CATGTCACCCATTGTGAAAAAGTTGT	392	224	305	156	157	214	1448
Cp790	CATGCGCTGGGGAGCGCTTGGGTGTG	266	46	260	230	427	219	1448
Cp791	CATGTCAGGCGACTTTGAGCAAGCAA	219	292	142	269	150	376	1448
Cp792	CATGGGCATTAGTACCTCACGTTACC	424	195	327	251	88	162	1447
Cp793	CATGAAGAGGAGCTAGCTGCGCCACA	376	281	225	334	124	105	1445
Cp794	CATGGCCTTGGGTAGGAATCAATCAA	362	137	311	287	158	187	1442
Cp795	CATGGACTCACCACAAAACCTGTCCA	277	132	247	382	139	265	1442
Cp796	CATGGTTTTAATTGCTTCAGATCTGC	240	276	284	184	161	297	1442
Cp797	CATGTGGTTTTATGCTTGTGCTGGAT	192	283	329	213	155	269	1441
Cp798	CATGCGTTGCACTACTGCAAGGACCT	300	508	255	129	51	195	1438
Cp799	CATGGATCTCCTGGCAAAGACAGTCA	310	220	185	317	151	252	1435
Cp800	CATGTCGAGAACAGAGACCAAGGGTC	331	282	287	201	125	208	1434
Cp801	CATGCGGATAACCCCGATGGGCTGTT	470	226	302	252	183	0	1433
Cp802	CATGCTTTTCAGTGGAGCCAGAACTC	422	177	158	271	165	239	1432
Cp803	CATGGACTCAACGGCACCGCCAACAC	464	91	179	126	365	204	1429
Cp804	CATGGGTCAGCCCGTCGAAGGCGGAC	165	46	221	146	597	254	1429
Cp805	CATGTGATGGCAGCTTAGCACTTGAA	328	237	305	250	131	177	1428
Cp806	CATGAGGCTTAATGGGGTTCTGGGTT	408	224	275	175	162	183	1427
Cp807	CATGTTGTGAGGATTCCGGTTGCTGT	270	69	474	270	168	176	1427
Cp808	CATGTTCTCTGCTTTGCTTTACCTTT	118	248	612	280	52	117	1427
Cp809	CATGCGAGGCAAAACGGTTATGCGAA	350	504	189	114	169	99	1425
Cp810	CATGTCCAAGATGATGGCATCGTGCC	319	157	402	324	87	136	1425
Cp811	CATGACCAAACACTGAGTTTGCCTGG	317	52	423	275	163	194	1424
Cp812	CATGGATGTTTAAACTCTCACTGTTG	455	170	313	247	107	131	1423
Cp813	CATGGGCAGCACCCCCTTGGTGCCTA	255	127	353	426	141	121	1423
Cp814	CATGGCGATCCGGGTCCTTCTTGATT	156	23	183	594	201	264	1421
Cp815	CATGATATAGCGGCGTGATGGGTGTA	296	503	177	104	162	178	1420
Cp816	CATGAAAAAGTTGCAGAGAAAGAAGG	262	173	203	136	249	397	1420
Cp817	CATGGGGGTTGGTGGTGCAGGGGAGA	183	32	297	298	502	104	1416
Cp818	CATGCAGACTAGCGGTGCTTCCATTC	388	114	217	312	174	207	1412
Cp819	CATGGGAGGCGCAAAAGGGGTTGGAG	295	235	174	258	227	223	1412
Cp820	CATGAGGGTCTGAAGCTGCCATTTCT	391	171	337	330	56	125	1410
Cp821	CATGATCGCATCCGGTGCGCTTGGAA	131	56	172	384	340	327	1410
Cp822	CATGTCTCTCAAGCAGAAGACGGCAT	114	346	855	95	0	0	1410
Cp823	CATGCACGGCCATTAGTTATCTTCTT	396	318	252	186	91	166	1409
Cp824	CATGAAACAATGCCCTTCTTGGTGCT	495	65	394	136	175	141	1406
Cp825	CATGATCGACAACCCGCTGACGTTGG	349	171	163	23	274	425	1405
Cp826	CATGGCGCAGAAGAGACCGAGTATGA	344	200	164	229	207	261	1405
Cp827	CATGTTCTTCGGCATCTTCGTCCCCA	195	160	294	318	204	231	1402
Cp828	CATGATGGCAGCACTATGACGGGGCG	490	185	183	299	211	31	1399
Cp829	CATGGGACCGTCAGGAGGCGTAGTAG	423	282	72	246	145	230	1398
Cp830	CATGGGGGCTTTTGGCGTTTCCTTCA	225	165	267	202	304	235	1398
Cp831	CATGGAGGAGCTGACATTAGGGCTTA	184	417	146	227	130	293	1397
Cp832	CATGTTGGGATTTAGCTTTATGTGAA	236	245	441	198	109	167	1396
Cp833	CATGATCAAGGGCAAAACTCCGGAAG	215	223	99	168	232	459	1396
Cp834	CATGAAGTCCACTCGGTGTAACTTGC	334	402	235	177	85	162	1395
Cp835	CATGGGTGGCCCAAATCAGGTAGCAA	272	164	187	273	271	228	1395
Cp836	CATGCGCCTGTTCTAGTTTTCTCGCA	438	223	177	219	150	187	1394
Cp837	CATGGAGGCGATCGAAGGAATGAGAG	300	137	153	254	272	277	1393
Cp838	CATGGTCTGTGCAAACTGCTGTGGCA	305	148	274	214	206	245	1392
Cp839	CATGAGAGACCTACTCCGACGGCATA	722	154	379	133	0	0	1388
Cp840	CATGGGTTTTTGCGCCCTGCGCGTTT	135	267	197	198	273	318	1388
Cp841	CATGTGTTAGAGGAAGAAGATATGTT	350	258	357	260	89	68	1382
Cp842	CATGCTCCCCATTCTTTCACGGCTGA	475	438	235	1	91	140	1380
Cp843	CATGGTATTTTTGAGGCAGCAAGTTT	139	155	261	107	260	456	1378
Cp844	CATGGATGGATTGATGTGTTTTACTT	548	227	319	119	89	75	1377
Cp845	CATGCTTGGGACTGTGGGTTTCCGTG	364	220	195	250	167	181	1377
Cp846	CATGTTTTGATGGATGGTTTTCCGTA	209	385	244	181	139	219	1377
Cp847	CATGCAGCACGGATATTCAGTATTTC	222	590	134	131	42	254	1373
Cp848	CATGTCAAATGCTTTTGATTTTGTTA	331	242	269	237	117	176	1372
Cp849	CATGGCTGTGAGAGGAGGGAGGGTTT	329	195	192	249	158	247	1370
Cp850	CATGACTTGCAATGCGTTTGAGTTTG	402	27	324	197	186	233	1369
Cp851	CATGGCTTGGTGCCCAGATAAAAAAA	281	185	306	191	162	244	1369
Cp852	CATGTGATTTCTCAGGCACAGCAACC	309	128	220	244	188	276	1365
Cp853	CATGCGGATCCGAGTCAAGGGTGGTG	435	210	155	43	263	258	1364
Cp854	CATGATTGCTGGCCTTGCAGCTGCTG	383	91	423	172	60	231	1360
Cp855	CATGAAGGTTGCCGAGTGAGTAGGAA	397	165	283	218	182	114	1359
Cp856	CATGCACAAGGTCCAGAAGCTTAAAG	342	214	247	165	155	236	1359
Cp857	CATGCAAGTCGGACGGGAAGTGGTGT	272	361	240	213	123	149	1358
Cp858	CATGCGGTCGCGGCTTTGGTTATCTT	236	104	179	312	269	257	1357
Cp859	CATGGAAATCAACGTACTTTCTTCTT	155	473	377	229	26	97	1357
Cp860	CATGTATGTGGGCTGCCTGCCCCGTC	140	34	289	399	146	349	1357
Cp861	CATGGCTTACACTGTCCCACATACCC	381	115	165	260	183	252	1356
Cp862	CATGGAATAGTGTTGCTGAAGTGCAT	418	359	221	174	72	108	1352
Cp863	CATGTAAAGAGGCAGCAAGCAGCGTA	395	657	149	98	45	8	1352
Cp864	CATGCAAGACGCCAAAGTAGCTGCTG	60	325	450	218	130	169	1352
Cp865	CATGGTTGGCGGCAGCCAAGTCTCTG	260	90	226	197	256	321	1350
Cp866	CATGCAAACCCATCTCGCAAAGGGAG	474	80	132	154	315	191	1346
Cp867	CATGTAGGTTTAGGTGTTAAGTGCTC	307	190	272	298	86	192	1345
Cp868	CATGGGGATGATGTGAGAACTTGGCT	718	59	145	99	219	103	1343
Cp869	CATGCTTGGTTTTGCGGCATCATTGC	477	255	132	116	194	167	1341
Cp870	CATGGATCAGCCCTGGCCCGTTGCTT	166	71	157	358	318	269	1339
Cp871	CATGGCCAGCAATTGGGGATTGACTC	237	27	527	273	174	97	1335
Cp872	CATGTAACTTGGCCCCATTGGTCACC	393	388	177	145	66	165	1334
Cp873	CATGGAACTTACCAACTAAGAGAACA	304	222	289	231	125	163	1334
Cp874	CATGCCTGCACAGCCATCGTCATAAT	285	201	235	224	137	250	1332
Cp875	CATGGCCTTGAAGTCGCAGCTGGTCA	205	189	105	262	261	310	1332
Cp876	CATGGGGATTATTGGTGCGTGCAGCT	664	145	12	136	180	192	1329
Cp877	CATGAGGATGTGTTAGTCTATTTGTT	362	219	354	231	62	100	1328
Cp878	CATGTGTTTGTTGCCAATAACAAGGA	392	96	262	300	108	168	1326
Cp879	CATGGCTCACGGCGGAGGAGAGAGAA	167	89	318	269	249	234	1326
Cp880	CATGTATTTCATCGCCGACTCGGAGA	329	277	175	122	186	236	1325
Cp881	CATGATAACTCGACGGATCGCAAGGC	518	173	330	87	146	69	1323
Cp882	CATGTGGATGTTTGAGTGTTGTGTTG	278	264	299	149	119	212	1321
Cp883	CATGAAAATGTGTTTTGGTGAGATAT	439	126	182	257	126	190	1320
Cp884	CATGTGGTAGGTAGCAGCACCACCAG	275	194	321	204	125	200	1319
Cp885	CATGGAGCAAGAGCGGCAACAGCTGG	215	80	204	282	240	298	1319
Cp886	CATGCCGGCACTGGTTACACCAATTG	27	1275	2	2	9	3	1318
Cp887	CATGGAATGAGTGGAGGAAGACATTC	275	103	476	257	57	145	1313
Cp888	CATGCATACGAAATGATACGGCGACC	139	129	412	142	244	246	1312
Cp889	CATGGGTCTATCTTGTTGTTTGTTGC	244	191	330	262	98	186	1311
Cp890	CATGATGCTGAAAACTGAATCTTTGC	239	350	268	114	107	233	1311
Cp891	CATGATGCACCAAGGCTTGAGCACTT	242	247	289	133	183	216	1310
Cp892	CATGAGTGCGCGGTTGTCCCATTGCT	212	143	208	220	276	251	1310
Cp893	CATGGCTCCAGTCTATCCAACGCGTG	377	263	149	169	164	187	1309
Cp894	CATGATTCGGCTTACGATGAAGGTAA	565	102	198	142	154	146	1307
Cp895	CATGAAGGTCAAGGTGGTTGCACCTC	237	179	213	287	93	298	1307
Cp896	CATGCTGGTGTGAGAGGCAGTGATGG	281	246	175	125	171	308	1306
Cp897	CATGAAGCGAGTGAAGGATTTGGCTT	335	238	227	163	119	220	1302
Cp898	CATGTTGCCATACTCCCACGCAGGAG	113	183	203	247	202	352	1300
Cp899	CATGTGGATGATCATTTGGTAATATC	357	218	358	239	61	66	1299
Cp900	CATGGATGAGTGAAGCGAAGCCTGGA	71	26	265	564	79	293	1298
Cp901	CATGGCTCCAACTGTCCGACCTGGGT	362	95	185	8	322	325	1297
Cp902	CATGAGCCGGATCCTGCATTCCTTGC	392	253	152	140	204	154	1295
Cp903	CATGCTTGGAGGTAAAATGTTTTCTC	391	176	268	226	97	135	1293
Cp904	CATGAAGCCAATTTCCTGGCTTGTTC	343	231	251	165	141	161	1292
Cp905	CATGAGCAGTCCGGTTAAACCACTCC	261	211	257	190	153	220	1292
Cp906	CATGAACAGACCACTGAGGATGAACA	188	362	195	238	58	251	1292
Cp907	CATGTTTGCTAGGTGATTTACCCTAA	277	231	281	211	91	200	1291
Cp908	CATGACAGCCTTGTGAAAGTTTTCCC	323	75	311	199	157	225	1290
Cp909	CATGTTGGTGCGGTAGGGATGGATCT	354	92	319	265	123	136	1289
Cp910	CATGTGTTGTGGCACTCCACCTGACT	1244	0	1	0	34	7	1286
Cp911	CATGGATGTTGTCTATGCTCTCAAGA	331	53	336	309	113	144	1286
Cp912	CATGGACCCTGTTGAGCTGCTTGGGA	189	53	245	297	311	191	1286
Cp913	CATGGCTTAGAGTGCAGCTTCTGGTT	413	194	211	171	157	137	1283
Cp914	CATGGATCTTGTCCCTTGTGCAGAAG	199	125	436	101	144	277	1282
Cp915	CATGGTATCTCAAACACCCTTGGCAT	298	256	190	150	141	246	1281
Cp916	CATGGTTGCAACGTCTTCTTGTTAAT	44	1	349	465	31	391	1281
Cp917	CATGAAAGCATACAATAAGAAACAGG	352	285	181	134	158	168	1278
Cp918	CATGTATGTTCCCGTTACGAGGGCAG	329	185	382	218	56	108	1278
Cp919	CATGACTTTTCCTCTTGGATTCATTT	205	192	338	233	119	191	1278
Cp920	CATGAATGAAAGGTGCCCATCTCTGC	200	310	407	154	70	135	1276
Cp921	CATGTCCCCATAAACATTGCTGGAAC	244	237	208	195	142	246	1272
Cp922	CATGCAGCGCCTGAGTTTGATTTGGA	240	178	246	181	198	228	1271
Cp923	CATGGTACCGGCAGTAGAAAATTGTA	297	131	295	182	151	213	1269
Cp924	CATGTTCCTCTTTCGTGTGGCACTAA	278	142	265	265	163	154	1267
Cp925	CATGGAAAACTTGGTAAGAGGAATGG	297	144	292	132	218	183	1266
Cp926	CATGTCTCAAGGCTTGGCTTCTAGGT	233	185	313	166	129	239	1265
Cp927	CATGGGGGTCGAGACCGTCATACTTG	241	315	46	313	124	225	1264
Cp928	CATGATCCCGGTGCAGCTTCTCTGGG	275	142	148	52	314	331	1262
Cp929	CATGGACGTGTGGAAGCTCTTGCTGC	170	255	149	474	51	161	1260
Cp930	CATGGGTCAAGTTATGAGGAGGTTGC	59	223	371	164	186	257	1260
Cp931	CATGCAGAATGCCCCTTTTATTTCCT	396	131	254	219	115	144	1259
Cp932	CATGGCGGCCGGAGGGGCAGAGGTAT	169	50	75	309	309	346	1258
Cp933	CATGCCAATTGTTCGATGAAATGTGG	126	450	122	29	205	324	1256
Cp934	CATGCTGTAGCCAAGGACACCACAGG	564	112	175	31	193	179	1254
Cp935	CATGAATGGGATCAGACGGAGATACT	234	65	216	380	105	254	1254
Cp936	CATGTCACCCGGGCATCTGAACCGCT	237	93	199	328	229	167	1253
Cp937	CATGCGGAAAGGTTGTAAATTGTCTT	206	159	326	188	168	204	1251
Cp938	CATGACAAGCTACTCGCTTATGTACC	212	187	321	270	34	225	1249
Cp939	CATGTGTTCCTAATGAACTGCCATAA	0	0	1249	0	0	0	1249
Cp940	CATGCACCGAACAAACTGGTGCTGAT	0	1247	0	0	0	0	1247
Cp941	CATGTATCATTGTCACCATATGTGTA	240	404	278	208	69	47	1246
Cp942	CATGGTTCAGGAACTCCGGCTTGTGA	304	172	233	210	136	189	1244
Cp943	CATGAAGACCCAGGGTGAGATCAAAT	295	131	343	187	131	155	1242
Cp944	CATGGAGGCTGCTGGTGGTTAAATTT	33	278	452	67	116	294	1240
Cp945	CATGAGTGGAGCTTGAGGAGAGTTGT	357	261	198	135	132	154	1237
Cp946	CATGCGCCACCCTCTAACTGGTGGAG	337	121	118	95	280	286	1237
Cp947	CATGGCTGTGCAGTGGATCCAGAGTT	280	266	184	199	111	197	1237
Cp948	CATGGGCAGACCAGTTTCATACGAGA	267	51	198	182	260	279	1237
Cp949	CATGGGCATTGGGTTTTTGGTTAATC	69	35	851	27	122	133	1237
Cp950	CATGAAGAGGCTAGAAGAAAGAATGT	212	211	293	205	76	239	1236
Cp951	CATGCAAGCCCCTATGATTTTGGCTG	499	23	317	55	212	128	1234
Cp952	CATGGTGGTGATTTGGAGCGCAATCG	429	66	160	108	315	156	1234
Cp953	CATGGCCTGTGTAACTGCAATGGGCT	357	163	267	210	111	126	1234
Cp954	CATGCACTGTTGGCCAGAAACCAAGC	204	80	188	315	198	248	1233
Cp955	CATGGATTATTAGCTGATGATTTGAT	55	50	708	223	79	115	1230
Cp956	CATGGACACCCGAGTCTGGATTAGTT	165	241	212	180	132	298	1228
Cp957	CATGCGTTGCGGCTCAAAGGCTGATC	240	153	131	6	363	334	1227
Cp958	CATGGATTGATATTTGCTGAGGGACT	432	54	178	279	123	160	1226
Cp959	CATGTCCGTACTGCGGAGGCAAAGTT	255	112	202	324	159	174	1226
Cp960	CATGCTTCAACTCTCTCCCTATCTCT	295	8	366	175	231	149	1224
Cp961	CATGCAGGAAAGTGCTGAAGATTCAT	255	152	157	356	96	208	1224
Cp962	CATGCCTGACCAGGATGTTGGGTGGG	269	147	331	126	194	156	1223
Cp963	CATGGGTGACATCGCTTTGAGGCAAA	247	95	216	280	225	160	1223
Cp964	CATGAGAGTTGCTGACCTGATCGGGC	322	307	194	36	154	207	1220
Cp965	CATGGCGTTGAGATTCCCGGACTCCG	284	181	153	209	160	232	1219
Cp966	CATGTGGGAAGGCTTATTCTGCCCTC	252	380	177	190	65	155	1219
Cp967	CATGAGGAAGTATGCCATTAAGGTGT	298	300	244	120	95	158	1215
Cp968	CATGGTCCGGTTGGCTCGTGTTGCAG	230	117	212	277	209	165	1210
Cp969	CATGGAAAAGGGTCTCCGTCACCGCC	213	126	114	329	159	269	1210
Cp970	CATGTTGAAAAGTTGGCCTGTATATT	180	417	176	164	125	148	1210
Cp971	CATGCGGCCTGGCTTCGAAGGTCGCA	122	77	119	279	331	282	1210
Cp972	CATGGATCTTCCTTCCTTTGATGCAG	337	227	184	178	76	207	1209
Cp973	CATGTCATTTGCGGGAGATCCTAGCA	264	197	196	196	145	209	1207
Cp974	CATGTATGCAGCAGCGACTGCCGTTC	215	101	289	189	151	262	1207
Cp975	CATGCTCTCCCAACAACCACCCGGCA	283	122	144	78	254	325	1206
Cp976	CATGGATCTCGGCAAGGACGCGCCAC	106	180	187	182	372	179	1206
Cp977	CATGGCGGCGCTGAACTAAATAGAAT	382	67	237	168	180	171	1205
Cp978	CATGGCCGATGTTCCTGGACTGGTTA	329	151	295	178	138	114	1205
Cp979	CATGGTTCGAGCGACAGCAACAAGAA	205	113	190	188	224	284	1204
Cp980	CATGCAGTCTACCACTGGAACCGCAA	535	221	155	134	157	0	1202
Cp981	CATGAGAAGGTTTGACGTCTACTGAG	301	57	486	166	91	101	1202
Cp982	CATGCTCACTCGGCCTTAACGGCTCT	150	40	166	267	159	420	1202
Cp983	CATGGGTGTGCAGCAAGCTGAGCCCA	281	118	99	275	198	229	1200
Cp984	CATGGGTGAAGGAACGCCTACCGTGA	236	87	147	400	138	192	1200
Cp985	CATGCTGGAGGTGGTGATGTAGCACA	225	111	287	164	186	227	1200
Cp986	CATGGACTGTGGAGCGCAATCTCAAC	205	301	175	162	153	204	1200
Cp987	CATGATTGGGTGTGTTTGAGTTGGTT	269	132	264	264	86	184	1199
Cp988	CATGTGGGCTGAGTTCGAGTGGGAAA	224	186	125	268	170	225	1198
Cp989	CATGACTGGGAGGCTACTAGCATACC	396	246	210	74	89	182	1197
Cp990	CATGTAGTAGGTCATCCCCAATCCTG	370	185	231	156	98	157	1197
Cp991	CATGGTTGACAACTGCTCTACCACAG	238	325	157	155	110	212	1197
Cp992	CATGTGAAGGCTGAGGGAAAAACGTT	196	191	351	41	176	242	1197
Cp993	CATGCATTGCAATTGCTGGAGTTGCA	558	75	94	346	63	58	1194
Cp994	CATGCAGAATAAGTGGTTGGGTCCGT	332	158	352	85	163	103	1193
Cp995	CATGTATGCGGGGGTCAATACAAACT	238	328	175	175	79	197	1192
Cp996	CATGGTATCCGGTCATCTGTAATGCG	338	232	274	175	73	99	1191
Cp997	CATGGACACGAGACACGAGAGCTGGT	304	28	165	175	236	283	1191
Cp998	CATGGTTTGGAGGTGGACATTGCGAA	288	111	186	187	158	261	1191
Cp999	CATGACAGTATCTAATGCCTGAGATC	305	216	392	146	42	89	1190
Cp1000	CATGTCGTTTAATGGAGGCGTGTTCT	178	215	200	196	153	247	1189
Cp1001	CATGACAAATCGAAAGGATCGTGAGT	268	182	257	113	137	231	1188
Cp1002	CATGCAAGCGGCTGAGGTTGATGAAC	228	112	214	267	127	239	1187
Cp1003	CATGTAATCGCCTGAGCAAAAGTTTG	344	167	187	200	113	174	1185
Cp1004	CATGGGAGCTGTGGTCGAGATGCTCA	124	18	628	133	179	101	1183
Cp1005	CATGCTTGGGCAGAGGAAGAGGGCTC	470	79	130	222	140	141	1182
Cp1006	CATGCCACAACAAGCAAACCAACGAG	206	203	177	112	239	245	1182
Cp1007	CATGAAGAGCAGAGGGGAGGGTGAAC	381	178	107	297	89	129	1181
Cp1008	CATGTTCTCGGCAGACGGCAGATGAA	310	209	159	69	194	239	1180
Cp1009	CATGCAGTTCTGTGGGGACTACTATG	269	213	241	153	97	206	1179
Cp1010	CATGCTGGACCATCTCAAACATCACT	193	164	468	103	126	125	1179
Cp1011	CATGTGTCTCATTTGATTTGAAGGGT	454	110	159	149	170	136	1178
Cp1012	CATGCCGGGGAGCCGGCCTGTTGAAC	411	67	143	218	230	108	1177
Cp1013	CATGTGGCGGTTCCGCTTGCCGGAAT	252	83	151	290	174	227	1177
Cp1014	CATGGGCTAGGGATTGGGTGTTGAGA	260	168	244	180	151	172	1175
Cp1015	CATGAATGATGCTTCCGGTCTTTTCC	502	38	344	290	0	0	1174
Cp1016	CATGTCCGCTCGATGCACTATGGGCA	201	66	138	208	290	271	1174
Cp1017	CATGGGAAGCAGCGGCAAAGGCCAGT	162	141	90	302	228	250	1173
Cp1018	CATGGACGATGACAACATCTCTCCGA	157	343	181	224	68	199	1172
Cp1019	CATGTTCGGAGCTGTTTTTGTGGTGC	572	38	202	23	263	73	1171
Cp1020	CATGCGATCAAAATGAGGGATCTGGT	206	158	218	196	188	205	1171
Cp1021	CATGAGTGCATTGATGCCTCTGTGAT	329	235	199	182	71	153	1169
Cp1022	CATGGCCGCCCCCATTCATTGATCTG	249	159	196	195	157	212	1168
Cp1023	CATGTACCGAGGGAAGAAGTTGAGAC	279	198	208	158	112	212	1167
Cp1024	CATGTTTCAGTCAAGAAAAAGTTAGA	133	132	232	166	182	322	1167
Cp1025	CATGATGATGCTACGACACCAACTTC	324	81	294	206	70	191	1166
Cp1026	CATGTGGGATCGGAGCCGAGTTGCAG	206	116	170	211	313	150	1166
Cp1027	CATGCGAGATAGGGGCCTGCAGACTG	0	0	829	181	154	2	1166
Cp1028	CATGGAAACATCCGCCAAAACTGCTG	232	104	239	111	234	244	1164
Cp1029	CATGAACAGCTAATGATTTCTGTGAT	309	187	216	186	85	180	1163
Cp1030	CATGGCTGCCGATAGCAGAAGTCCCA	162	90	94	376	213	224	1159
Cp1031	CATGCAGAAAGGGAAGAACAGCCCCT	252	163	128	263	154	196	1156
Cp1032	CATGAAGATGACGATGATGATGGATC	376	203	190	234	54	97	1154
Cp1033	CATGGATCTCTGGCTCGTGCTGGTAA	271	166	132	211	152	222	1154
Cp1034	CATGTTTGTCAGTGGACCTTGATTTT	131	258	187	331	25	222	1154
Cp1035	CATGAAAGTTGATGTTAGTTTATGTT	180	237	376	207	59	94	1153
Cp1036	CATGCAGGATGAGAGTTTGGTTGGTT	302	141	268	155	113	173	1152
Cp1037	CATGCCGTGAATGTTCTTGCTCCACT	225	70	195	274	175	212	1151
Cp1038	CATGAAAGAAAAAGAAAGCAAGGTGG	192	122	235	60	243	297	1149
Cp1039	CATGGGCTCACGAACGCACACCTTTG	82	496	74	142	134	221	1149
Cp1040	CATGTCGCCTGCTACGTGGCGTTGAC	433	57	77	105	431	45	1148
Cp1041	CATGAAAGCCAAGAAAGCCAAGAGCA	273	75	173	257	171	199	1148
Cp1042	CATGTGCTTCTGTACTCTGTGTAGTT	252	223	342	119	53	157	1146
Cp1043	CATGTGGGCTTGCTTTCTTCCAATGT	202	190	149	269	112	223	1145
Cp1044	CATGTCGGTCCAAATGACCGAAGCTC	152	591	53	49	37	262	1144
Cp1045	CATGTGCAAAAACATTGAAAAACTTC	115	176	231	199	170	253	1144
Cp1046	CATGTCAGATATGTCATCTCTTTGCT	307	258	290	158	45	85	1143
Cp1047	CATGTTTGATCTTCACTACTCGTGTT	222	136	315	210	21	236	1140
Cp1048	CATGAGGAAGTATGCCATTAAGGTTT	288	205	230	197	98	121	1139
Cp1049	CATGGTTAAGTCTGAAGGTCATTGAA	275	268	191	162	79	164	1139
Cp1050	CATGCCGCGGTGAATATGTACCCGGG	252	176	304	74	245	88	1139
Cp1051	CATGCAAGTTCGTCTGTATCCCGCGA	226	231	218	170	138	156	1139
Cp1052	CATGTCATCAGATGTTGGAGGCTCCT	0	0	437	255	153	293	1138
Cp1053	CATGTGGAAGAAGATGTCAGCGGAGG	214	161	222	186	157	195	1135
Cp1054	CATGGCGAGAGAAGATGGGGGTGGAG	400	305	49	118	152	110	1134
Cp1055	CATGCGGTGGCGCTTAGGGATTCGCG	196	94	102	294	313	135	1134
Cp1056	CATGAACTGATGCATAGACTAATTTG	405	189	236	162	58	83	1133
Cp1057	CATGGGATGGAGGTACGTTCAAATTG	313	159	121	274	82	184	1133
Cp1058	CATGGCTCACATTTGCATTTGCTGCC	400	146	179	149	120	138	1132
Cp1059	CATGGAGTAGACCTGCAGTTGGGTTC	345	131	186	150	132	188	1132
Cp1060	CATGTTCCTGTCTGGCCCTGTTTTTT	165	159	363	82	154	208	1131
Cp1061	CATGGCGGACAAGGGTCGACCATTGC	481	6	98	6	303	236	1130
Cp1062	CATGATCGTGTTCTTCCTGCACTGCA	390	468	27	146	22	77	1130
Cp1063	CATGCAAAGCGTTGATTAAATTTCGT	310	221	229	72	118	180	1130
Cp1064	CATGACCACCGCTCTAGAGGCTGTTG	251	194	140	128	160	256	1129
Cp1065	CATGCGCTCTAAGCCTGGGGAGGAGC	276	90	100	134	271	257	1128
Cp1066	CATGGACACGCCGATGGGAAGTCAAA	181	90	162	345	164	185	1127
Cp1067	CATGCACCTGCACAGCTTACAGCCGA	223	135	56	224	143	345	1126
Cp1068	CATGAGGAGCCAGTTGAGACCGAAAT	146	132	340	200	135	172	1125
Cp1069	CATGGAAGCTATCCATCTGAAGGACG	509	29	326	198	6	55	1123
Cp1070	CATGCGCTTTCTTGGACTCAACTTCA	169	129	215	163	177	270	1123
Cp1071	CATGTGGACAGCTCCCTCGCGTGTCA	216	164	249	194	137	162	1122
Cp1072	CATGGTTGAGAAGGTCAAGTGGGAAT	303	223	180	168	76	171	1121
Cp1073	CATGCAACTGAGGGGCAATGGACTTC	268	201	284	178	57	133	1121
Cp1074	CATGTTTGGCCTTGAAGGCCAGTTAG	134	138	147	382	84	236	1121
Cp1075	CATGGCTAAATTATGGCACTATCGTT	337	319	138	96	41	189	1120
Cp1076	CATGGATGATAACTGTTGTTTGTCAA	294	221	287	178	49	91	1120
Cp1077	CATGAACAGTTACAGTGCTGGTGCCT	345	102	270	195	89	118	1119
Cp1078	CATGGACTTCTACGTTGTTCTGGAAC	339	223	112	169	78	197	1118
Cp1079	CATGCAGGCTTGGATGATATTTAATT	158	76	446	261	60	116	1117
Cp1080	CATGGACGGTTATCAGCGACAGCTCT	152	208	80	373	70	234	1117
Cp1081	CATGGTGCTGTCGTACGTATCGACGT	134	563	79	2	80	258	1116
Cp1082	CATGATGCTCGCTCATCACAGCTCCT	214	221	144	232	70	231	1112
Cp1083	CATGCGGCAACTGACAATGTACTATA	251	147	220	187	129	176	1110
Cp1084	CATGTTTGGTCGAGCTGAGTGAAGAC	235	191	171	116	174	221	1108
Cp1085	CATGTTCTTGCGGTTCCTTGTAAGTA	231	194	256	142	88	197	1108
Cp1086	CATGGACTTGTTGCTTCCTTGTTTTT	9	430	115	207	45	302	1108
Cp1087	CATGATCGTGTTCTTCCTGCGCTGCA	334	189	93	253	101	137	1107
Cp1088	CATGGGGCAATTGGGTTGACACCAAC	175	12	238	348	184	149	1106
Cp1089	CATGCGTTCCATCCGGACAGGATCAG	388	217	42	73	88	297	1105
Cp1090	CATGGTTGGGACATAAAGCCAGTTCG	187	181	176	209	97	255	1105
Cp1091	CATGTACCCAAGCAACATATGAGGTA	259	181	257	189	86	132	1104
Cp1092	CATGGTGCGTTTAGGGTTCCTGAGGA	184	108	217	169	171	255	1104
Cp1093	CATGGTATCTCAGACGGCTTTCCCCC	149	250	185	108	143	267	1102
Cp1094	CATGGGATCATTTGCAACTGGCAGCC	253	159	158	168	155	208	1101
Cp1095	CATGTCAAGTTCTTGATGTTGTCAAA	188	208	309	163	61	172	1101
Cp1096	CATGCTCAGATTCTCGGGTTTGTCCT	166	378	80	194	97	185	1100
Cp1097	CATGGGTGGAAGGTGACGCAGTTGGG	235	118	330	234	104	78	1099
Cp1098	CATGGCCGGAACCAGCGTCGAAACGA	175	42	222	198	322	140	1099
Cp1099	CATGTTTGGTGTTTGGTAGAAAGGCT	344	187	273	0	125	169	1098
Cp1100	CATGCTTGGAACTGTAGGTTTCCGTG	288	186	205	151	106	160	1096
Cp1101	CATGTGAAGAAAAAGGAGTCGAAGCT	147	205	151	127	190	275	1095
Cp1102	CATGACCTCAACTGTTGATATGAAGG	248	194	240	164	72	176	1094
Cp1103	CATGTGGGGGTTTGCCTGCTGTGTTC	216	87	211	233	173	174	1094
Cp1104	CATGAAGTTAAGTGGGTCAATGCATC	919	0	0	0	172	2	1093
Cp1105	CATGGATGTTCTGCAGGTGGCTGTTG	309	170	237	136	110	131	1093
Cp1106	CATGGCGTCTGCACTTTTGTCTCGGA	395	300	146	87	163	1	1092
Cp1107	CATGGATTTCTTCCACTCAATTGATC	277	372	153	148	75	67	1092
Cp1108	CATGATGCTAAGGCATCTCCAGTTCC	272	277	131	174	53	183	1090
Cp1109	CATGATGGGACCTTCAGTTAAGTTCT	234	103	350	201	75	125	1088
Cp1110	CATGGGTAAATTGTACTTCGTCCGCA	419	155	152	147	86	128	1087
Cp1111	CATGCTTGGATCCTGACGGCTGGAAA	294	173	158	42	208	212	1087
Cp1112	CATGGCAAAGGCCCCGGTAGCAGCGA	239	138	114	226	255	114	1086
Cp1113	CATGTCAGAGGTTGGCGTTATGTAGC	139	360	212	96	61	216	1084
Cp1114	CATGCCCTGGTGGATCTGGTCGAGTG	379	91	62	179	264	107	1082
Cp1115	CATGTGAATATCGCTAGCCTTTGAAT	234	141	297	160	96	154	1082
Cp1116	CATGGTTTGGAGGGTGGTTTGGTGGC	302	249	121	92	120	194	1078
Cp1117	CATGTATCCAAGGAGACTGTTCGTGT	215	53	524	46	131	109	1078
Cp1118	CATGCTGTGCAACTAGTCCTGCCCGC	206	47	245	97	150	333	1078
Cp1119	CATGGATCCGTATCTGGATCTTGATT	249	131	151	396	48	102	1077
Cp1120	CATGCCAATACCCTGTTTTTCTTGAG	230	147	271	141	91	197	1077
Cp1121	CATGTCCTCGACCAGCGGAAACAACT	178	142	205	157	174	219	1075
Cp1122	CATGAGGGGAGCCTAATTCCATTTAT	0	1074	0	0	0	0	1074
Cp1123	CATGATAGACAACATCTTGGAATCCA	334	112	194	267	70	96	1073
Cp1124	CATGGCGTTGATGGTTTTTTGGCCGA	181	190	118	135	195	253	1072
Cp1125	CATGATAAATTGTGATTCCCCAACCC	350	138	242	142	123	76	1071
Cp1126	CATGAAAGCCTGAGAAGTTGCCAAGT	276	196	179	137	72	211	1071
Cp1127	CATGGATTTTCCTCAACCAGATCCAG	214	388	108	120	83	157	1070
Cp1128	CATGGACTGAGTCCTGTTTCGGTTAG	291	146	277	67	112	174	1067
Cp1129	CATGTAAGGAAATGTGTCTTTGAGAC	282	215	180	196	79	115	1067
Cp1130	CATGTCTCAGACTAGAGTAGCTCGCA	312	58	275	220	69	132	1066
Cp1131	CATGTAAAGGATGATTTCTTGTTTGA	312	279	191	156	49	79	1066
Cp1132	CATGTAGGAATGCAGTGGAAATTGTA	175	155	407	160	72	96	1065
Cp1133	CATGGGGGGACAGAACCAACCCTCCT	129	169	132	257	194	184	1065
Cp1134	CATGCAACAACACTTGGAGGATCTAT	258	146	243	116	117	184	1064
Cp1135	CATGCAATATCAGTCTGACCTCATAC	193	456	176	129	26	84	1064
Cp1136	CATGGGTTGATGATTTTTATCACCGG	184	160	131	125	175	289	1064
Cp1137	CATGGCTCGAGGTAGCAGAGACAATA	89	42	328	138	221	246	1064
Cp1138	CATGTAAGGGGAACACGCAGGATACA	330	162	200	232	42	97	1063
Cp1139	CATGTAAAACTGAGACTTCACTGCTT	231	173	262	154	96	147	1063
Cp1140	CATGGTCGGTGCAGTGGCCGCATTAT	182	214	114	194	167	192	1063
Cp1141	CATGATGGTAGTATGGTAATTTTGAG	171	129	341	252	85	85	1063
Cp1142	CATGTTAGGGTGCGTTTGTTAATGTT	120	154	402	130	63	193	1062
Cp1143	CATGAAGACCGATGAACCAGCAACGG	166	272	141	185	115	182	1061
Cp1144	CATGGATTTCACCGAGCCCACCGTTT	234	90	125	251	196	164	1060
Cp1145	CATGCCTCTGGTTTGATCTGTTCTCC	283	153	258	111	107	146	1058
Cp1146	CATGGTTGTACATTGAGAAGTTGTCA	260	216	253	168	50	110	1057
Cp1147	CATGACGTCTGATTCCGGCGAGTCAA	145	113	102	283	163	250	1056
Cp1148	CATGCAGCGATGTGATCTTAAGTGCC	587	342	111	0	13	0	1053
Cp1149	CATGGATTGCCTTCGTAGTCGTATTT	94	225	209	196	99	230	1053
Cp1150	CATGGGCTTTGTCGGTTTGAGAGAAT	244	90	214	156	134	214	1052
Cp1151	CATGTGATGCTTGCTGTCACACCGTG	237	107	238	177	176	117	1052
Cp1152	CATGTACCATCACCTTCATCATCAAA	204	189	322	193	57	87	1052
Cp1153	CATGAGCCGGATGAAGTCTTAATGGA	205	229	176	146	89	206	1051
Cp1154	CATGTTGTTGGCTCTGTTCGCGGGAG	255	77	101	127	302	187	1049
Cp1155	CATGTTCTGACTGGATCATCTCCTCT	227	176	297	139	60	150	1049
Cp1156	CATGACAAAGCCAATGACTTCTATCT	229	117	286	215	50	151	1048
Cp1157	CATGTCCGTCAAACTTGTAGGTTTCA	317	157	213	140	109	111	1047
Cp1158	CATGAGCGGCTTGGACTGCAAGCGGG	300	127	126	69	269	156	1047
Cp1159	CATGCAAATCTGCTTTCTGCTATAAC	299	111	320	100	97	118	1045
Cp1160	CATGTGTCGGATGTTCAAGAAGAACT	235	185	281	147	53	144	1045
Cp1161	CATGAAGTTTTTGAGGATTTTGGTTC	169	111	297	192	111	165	1045
Cp1162	CATGGGCCCCGTCGTCCATCCTGAAG	0	1044	0	0	0	0	1044
Cp1163	CATGTATAAAGTCTTCGCTGCGCTTG	259	137	286	173	91	97	1043
Cp1164	CATGGCTTTCGCAGTCAACCAAGGCG	250	229	87	94	134	249	1043
Cp1165	CATGGAGATGGTGCAGAGCGGGTTGA	362	26	136	271	149	98	1042
Cp1166	CATGTACTAAGAGCAGCGTCTGTTTC	344	124	259	141	77	97	1042
Cp1167	CATGTTGGATTGTCCCTGCTTCTGGG	285	212	244	69	105	127	1042
Cp1168	CATGTAATTTCATTATCAACAAGACG	226	200	271	163	97	85	1042
Cp1169	CATGCCTTGGTTCAAAGCCAATGCAT	170	122	276	206	97	171	1042
Cp1170	CATGAGTCACAGTCACCGGGCTTTTC	86	141	385	86	168	176	1042
Cp1171	CATGGGATGTCAGACGCAAACCCACC	254	116	126	230	136	178	1040
Cp1172	CATGAGGCACTGCAGAGGAAGCTTGA	230	194	137	264	102	113	1040
Cp1173	CATGGCGAGAGCAGCCGTGGAAAAGG	220	275	103	85	190	166	1039
Cp1174	CATGATCGTGCCTGTAGTCTCACAGG	354	130	215	133	80	125	1037
Cp1175	CATGGGAGGGAGGAAGGAGCCGTGGG	288	121	98	142	173	215	1037
Cp1176	CATGTACCAGTGCCAGAAAATTTGCT	163	120	228	152	190	184	1037
Cp1177	CATGGACCACTATCCGCGGAGGTATT	280	77	183	226	123	146	1035
Cp1178	CATGTTAAAAGGCAATCGACACGGAA	201	274	180	157	100	123	1035
Cp1179	CATGAGAGGCACTGTTAAGAATCCAT	161	199	146	230	77	222	1035
Cp1180	CATGCCCGTTTGGCTGAGGCACAACA	100	61	106	240	317	211	1035
Cp1181	CATGGGGATGGAGACCAGAAGGCAGG	310	195	143	72	166	148	1034
Cp1182	CATGGAAGTGAAGCAAAGTCTGGAAA	187	112	188	143	156	248	1034
Cp1183	CATGTTCTCCCATTCTTACTCATTGT	299	277	202	114	55	86	1033
Cp1184	CATGAGAGCAGCTGCCAAGAAGGCTG	337	195	136	0	96	265	1029
Cp1185	CATGGGATTTTCTCAATACCTCGCCG	256	184	189	130	128	142	1029
Cp1186	CATGGAACTCTAGAGCTTGTATGATT	210	326	119	198	28	148	1029
Cp1187	CATGCCCTATCTGTTTTCATTGTCTT	154	121	310	138	138	168	1029
Cp1188	CATGGAGACTTCTGCCTTGGATGCAA	234	122	137	233	121	180	1027
Cp1189	CATGTACGGGGAGGAGATACGGCGGC	270	295	199	72	82	108	1026
Cp1190	CATGAAAGATTGCTCCTGGGAGGAAT	232	190	220	140	81	163	1026
Cp1191	CATGTGGAGGCTAGTGGCTGATTGAT	73	249	402	85	118	99	1026
Cp1192	CATGGAGCCGAGGAATTGCGCAAGTC	0	0	115	225	196	490	1026
Cp1193	CATGATGTAAGCAAAGCTCAACTGCA	202	29	339	184	123	148	1025
Cp1194	CATGTACAATGAAATTCTACTTGGTG	455	7	258	176	118	10	1024
Cp1195	CATGGGGAACAAGTGCAGGAAATCGG	295	222	158	61	164	124	1024
Cp1196	CATGTCCGTCTTGACCGTTCAGTCAG	294	61	254	152	144	119	1024
Cp1197	CATGCTCAGGGAGAGATCAATTCTGG	200	135	171	187	125	206	1024
Cp1198	CATGGTCCGTGGATGGTCAAACTGCT	325	47	254	148	148	101	1023
Cp1199	CATGACATTCTATTCGCTAGAAGGCA	236	35	364	165	100	123	1023
Cp1200	CATGTGGATACTTGCACTGAAAACAA	209	197	241	171	73	132	1023
Cp1201	CATGTTTCCTCTGTCGGACCTGTTAA	123	323	208	101	70	196	1021
Cp1202	CATGGGTTCAGTTGCAAGTTGCCGAA	98	27	289	214	211	182	1021
Cp1203	CATGCACTCCCCGTCCTGTGAGATCA	0	0	904	0	117	0	1021
Cp1204	CATGTTAGTAAGGAGTGAGAGTTTGG	304	67	339	136	84	90	1020
Cp1205	CATGGTCAAGGGCCTAGAGTTCGTGG	269	118	128	143	144	218	1020
Cp1206	CATGGGGTCATCGCATTGATTGGGGA	217	73	143	232	234	121	1020
Cp1207	CATGCACAGCCACCAGATACCTCTTC	151	131	151	235	125	227	1020
Cp1208	CATGCTGCACCAGGTGGTGGATCTTC	93	75	158	243	40	410	1019
Cp1209	CATGGCCGGATTGGGCCCCGGACAAG	233	72	120	165	292	136	1018
Cp1210	CATGCGCAGGTAGTTGTGCCTGCATC	217	162	163	181	61	233	1017
Cp1211	CATGGAGGTGGAGATGGAGGTTACTT	182	225	206	207	70	126	1016
Cp1212	CATGAACAGGAAGGCAATTTGCTGGT	266	325	112	94	67	150	1014
Cp1213	CATGGTTGCAATATCTGGGACTACTA	259	293	161	91	102	108	1014
Cp1214	CATGCGCAGTTCTGGATTCAAACTTC	236	92	162	186	186	152	1014
Cp1215	CATGTGTTAATTTGAGGTTTACAAGT	151	151	293	160	117	142	1014
Cp1216	CATGGCCGGGAAGACACCTGTTTGAG	0	0	302	248	126	338	1014
Cp1217	CATGTCTGTAATGTAGTTCTGGCCCT	239	159	241	162	72	140	1013
Cp1218	CATGGGGATATCGGTCAAAGCCTTGA	242	271	139	146	79	134	1011
Cp1219	CATGATTGGGCTTGGTGTGCATTTTT	216	133	202	184	88	188	1011
Cp1220	CATGAACATAAAGCTGTTGTGCTTTT	314	280	164	135	25	91	1009
Cp1221	CATGTTCAGTGATGAGAACACTGGCA	139	18	407	139	90	216	1009
Cp1222	CATGTTACGAGATGATGAGGAATCCT	291	204	237	125	62	89	1008
Cp1223	CATGGCGTATCGCCTACAGATTTGTT	165	135	180	218	122	188	1008
Cp1224	CATGGCTTTAGTAGATTTATGAGTGT	235	210	223	143	58	138	1007
Cp1225	CATGTATGCTTGTCAACTCCCTATTC	199	306	221	139	47	95	1007
Cp1226	CATGCAAGCACTCACTTGATTCATCG	311	202	167	132	58	136	1006
Cp1227	CATGGAGTTGAGTTTGGTCGTAGGCC	270	228	169	128	41	170	1006
Cp1228	CATGAAGGGACTGAAAGTGAATGTGG	234	199	143	198	38	194	1006
Cp1229	CATGTGCTGACTGTCGATGCTTCTAT	9	117	477	198	17	187	1005
Cp1230	CATGAGGTTCTAAGGAGTCAGTCGTG	179	120	194	207	84	220	1004
Cp1231	CATGTATTTTTGGGATTTCTTGGACC	175	240	175	129	100	184	1003
Cp1232	CATGGGGCCGTCATTTGGTAAGCCTG	520	273	136	0	72	1	1002
Cp1233	CATGAGAACCCAGAATCGTGGTCTAC	151	179	69	235	96	272	1002
Cp1234	CATGGATCAAAGGCCAAAACCACGCA	218	160	139	143	133	208	1001
Cp1235	CATGGCGAGCGTACGTCTCAGGGTTT	210	96	132	175	227	161	1001
Cp1236	CATGATGATGCGTGACAGAGCCGCTT	107	123	155	266	140	209	1000
Cp1237	CATGTCGGAAAAGGGTCGCCCGTTGC	407	30	57	118	227	160	999
Cp1238	CATGCCGGCACAAGACAGGCTAGAAT	228	130	178	97	188	178	999
Cp1239	CATGGTAACACCCACTGACAAGAAAA	331	238	63	228	39	99	998
Cp1240	CATGTAAGATCAAACGTTATGTCTGT	317	209	190	106	82	92	996
Cp1241	CATGACAGACAGTGACGAAGCCAACG	265	177	128	202	82	142	996
Cp1242	CATGAAGATCACCCCGGTTCAGAAAC	206	112	125	306	97	150	996
Cp1243	CATGGGAACCAGCACTCAAATCATCA	186	216	135	156	96	207	996
Cp1244	CATGGAGGTGCTGAAGGAAGTGGAGG	177	61	248	188	143	179	996
Cp1245	CATGATGGATTTGCAGGCAGCCAAGA	194	170	176	122	134	199	995
Cp1246	CATGCCATACAATGTTGGCACTTTCA	217	171	190	186	59	171	994
Cp1247	CATGCAAGAGTTGCTGCAGCAGATGC	346	293	84	173	24	73	993
Cp1248	CATGAGAAAGGAAGTTGCTCTGGTTC	284	82	164	208	99	155	992
Cp1249	CATGGCTGCGGACAGGGATCAGGGCT	220	140	101	1	283	247	992
Cp1250	CATGGGGTGCCAAGACAGTGTGGTCA	178	114	159	169	156	216	992
Cp1251	CATGGGAGTTTTTGCGAAGATTGTGA	236	114	155	214	128	144	991
Cp1252	CATGGTGGGTCTTAATTTGAAGGACG	175	515	37	75	40	149	991
Cp1253	CATGAACACCGGTGGGTCCACGAACG	320	31	239	100	135	165	990
Cp1254	CATGTTGTCGTAGTGCCGCCATCCTC	54	37	281	296	182	138	988
Cp1255	CATGACACAAGCTGGCACCCTTGAAC	183	26	138	290	155	195	987
Cp1256	CATGGACAGGGGTTCAAGTCAAGGTA	106	478	94	91	69	149	987
Cp1257	CATGGTGGAGGTGAGGGGAAGAGTAA	196	126	104	200	115	245	986
Cp1258	CATGACTCTGATGGCGCTTTTATGGA	169	265	118	141	66	227	986
Cp1259	CATGTCTTTGTGCAGTCTCTCTATTT	120	314	290	93	77	92	986
Cp1260	CATGGTGCAGGCTTCGCTGCTTGTAT	227	102	214	138	168	136	985
Cp1261	CATGTTAGAGAACAGTTTTTGCGTTG	295	151	255	84	113	86	984
Cp1262	CATGTGGTTGCTGGTGGTGGCGGTGC	239	60	114	133	210	228	984
Cp1263	CATGCAGGTTGACGAAGATGGTGATG	217	88	188	143	141	207	984
Cp1264	CATGTAGGAGGCAATGGCAGCCCTCT	157	71	199	172	64	321	984
Cp1265	CATGTTGTCTTTGGGAAGCTGGTGCA	110	225	260	149	85	155	984
Cp1266	CATGAAATCACGACCAAGCCAAACTA	154	192	165	104	130	238	983
Cp1267	CATGTTGGAGTGGATCAAGCTGTGGA	257	259	155	135	90	86	982
Cp1268	CATGGCTCGATCTGTGGCTTCCGAAG	139	432	48	103	89	171	982
Cp1269	CATGATAGACCTAGATAAAGACCATT	225	210	285	182	26	52	980
Cp1270	CATGTCTTTCTGTGGGTTTTCAATCT	213	164	202	160	67	174	980
Cp1271	CATGGGACATAGTTGTAGGAGGATGG	248	34	186	182	126	203	979
Cp1272	CATGTAAGTTCGAGGGTTCTTCTGGA	195	406	36	91	17	234	979
Cp1273	CATGGTGGGATAGCAGGAGTACTCGA	274	140	236	117	69	142	978
Cp1274	CATGAGCTGGTGAAGCACTAGCGAGT	222	198	85	130	119	224	978
Cp1275	CATGGCAGAGTTTTCGACCCTCTTGC	205	65	229	187	161	131	978
Cp1276	CATGTGCGTGGCTTGTCCAAGTCCAA	11	71	164	601	21	109	977
Cp1277	CATGGACTCCTGAATCTGGTTTAGTC	295	156	149	202	71	103	976
Cp1278	CATGACACAAGCGGAGAAAGCTCCTT	5	168	276	198	92	237	976
Cp1279	CATGTTGGTGTTAGAATGAAGAGGGC	336	253	109	38	66	172	974
Cp1280	CATGACCTTGGTAGGGAGTTCAGTTG	216	23	294	190	84	167	974
Cp1281	CATGATGGGAATTTTGCTGTCTCGGT	162	153	413	62	80	104	974
Cp1282	CATGTTCTTTGATGGCAGACACAATG	26	10	106	323	80	429	974
Cp1283	CATGCAGTTCTTGAAGGATATGGATG	182	338	102	128	55	168	973
Cp1284	CATGGATGACTTTTCCAGGCCCTTGA	255	77	173	159	147	161	972
Cp1285	CATGTGCCCCTGAGAAAAATCGGACG	306	156	106	38	276	87	969
Cp1286	CATGAGTCGCCATTTGTACCAGATGA	260	160	194	160	118	77	969
Cp1287	CATGGGCCACACCAAAACTTAGCGAA	190	116	109	166	272	116	969
Cp1288	CATGAACGGATTATGGACAAAATTGC	266	141	211	133	78	139	968
Cp1289	CATGGTTGTTTCCAGCTCTGTTCTCC	136	53	261	199	164	155	968
Cp1290	CATGGTGGAGCTGGCTTATCATCTGA	221	196	123	140	104	183	967
Cp1291	CATGTGGTGTATTGTTGTTGTGTCAA	301	181	140	178	87	79	966
Cp1292	CATGTATGAGGGAACGAAGATCGTTA	262	69	229	252	64	90	966
Cp1293	CATGTGCCAAGGCTGCTGGTTTTCCT	495	207	30	38	91	104	965
Cp1294	CATGGGACACACGCCGCAAAAGAGAA	148	71	133	184	278	151	965
Cp1295	CATGGCGGCTAAAACGTGTTCAAGGA	219	163	216	113	154	99	964
Cp1296	CATGTCCCGACCCAATCGTGATCGTA	2	8	528	0	424	2	964
Cp1297	CATGCACACAGAGGAAGGGGAAACAC	185	82	287	227	74	108	963
Cp1298	CATGAACGGGGGTGCCTGTATGTATC	300	194	195	126	46	100	961
Cp1299	CATGCGAGCGATCAGATTGGTTTAAG	277	119	108	121	163	172	960
Cp1300	CATGAGCTAAAAGGGTTTGGAGTCAA	220	92	290	133	111	114	960
Cp1301	CATGGGTGTACATTTGAGCCTGGGGT	228	84	345	34	123	144	958
Cp1302	CATGGGCACGTGTCTCCCAAAGCAAA	197	18	161	223	161	198	958
Cp1303	CATGAACAACTTCAGCAAGTCAGGAG	387	42	194	114	114	106	957
Cp1304	CATGCAACCCCTGATAGCCTTGGAAT	279	248	108	99	76	147	957
Cp1305	CATGGTTTTGTTTTGCAGCCATCTCA	159	196	182	168	73	179	957
Cp1306	CATGGTGCACTTGGCAACCATCCCTA	111	158	163	303	82	140	957
Cp1307	CATGGAAAAATTGCACAGTTGTTGAG	251	123	156	158	90	178	956
Cp1308	CATGGGCTCGGATTAGGCGGGGACGC	239	65	123	164	251	114	956
Cp1309	CATGGTTTTTGTCACCATCTCCCTTT	19	262	295	166	38	176	956
Cp1310	CATGAAGGCGGGAGGTAGGAGGAGAG	486	101	69	128	91	79	954
Cp1311	CATGCGGCAAAGCACAAACTCCATCC	323	1	252	178	178	22	954
Cp1312	CATGCGCCTAGTCATCCTTGAGTTGG	297	115	197	129	111	105	954
Cp1313	CATGAGGACTTTGTGCGTAGCCTGCC	161	27	174	301	136	153	952
Cp1314	CATGACAAACCATTGCCTAGGACCTC	134	116	319	111	96	176	952
Cp1315	CATGTGGTGAGTTGGGAGGCGGTAGT	414	86	114	84	162	91	951
Cp1316	CATGCCGATGACCTAAATCAAACATC	254	116	231	151	45	152	949
Cp1317	CATGTCAATTGGGTGGAACGCAAATG	223	236	217	82	68	122	948
Cp1318	CATGTAAAACAAGAGAATGTTTGTGC	202	164	301	124	92	65	948
Cp1319	CATGCATTGGCAGCGAAGATCTTGCA	190	758	0	0	0	0	948
Cp1320	CATGGCCACTTTCAAAGAATTCAACA	135	296	145	132	104	136	948
Cp1321	CATGGGTTGGAATCACTGCGCATTGA	120	135	164	155	171	202	947
Cp1322	CATGGACGCGAGAGCCTAGCTTATTA	219	107	169	155	161	135	946
Cp1323	CATGTGTACAAGTTTAGAGTTTGTAA	95	43	444	164	85	115	946
Cp1324	CATGTTTCTGTTGTAGTAGTTTTACA	104	141	427	163	56	54	945
Cp1325	CATGGGCAGCAGAGGGTACGGCGCCG	93	52	66	492	119	123	945
Cp1326	CATGTTGATTAGTAGAGCACGGCCGA	410	0	149	185	75	125	944
Cp1327	CATGTTCTGGTTATGGCCCTACGCCT	254	103	263	141	65	118	944
Cp1328	CATGGTGATGATGACCAACTTCCCTG	158	17	21	730	4	14	944
Cp1329	CATGTGAAGAAGAAAGGTGCTTCACA	178	232	231	177	40	85	943
Cp1330	CATGTCGTAAGTTGTGAGAGCATAAT	137	239	160	140	71	196	943
Cp1331	CATGGCAAGCCAGGTTTTTGGACCGA	242	198	126	122	142	111	941
Cp1332	CATGAATTGCGGTAATGTTGAGGATT	227	122	184	160	71	177	941
Cp1333	CATGTGGCAATATGGGGATATCCAGT	184	204	160	174	71	148	941
Cp1334	CATGCACGTGATCAAAGTACAAGTAG	100	515	84	64	19	159	941
Cp1335	CATGGAGAAGAGACAACGTGTTCCTT	236	206	153	173	48	124	940
Cp1336	CATGAGCACTGGTCACTCTCCAGTCA	213	172	346	93	48	68	940
Cp1337	CATGGAAACACGGGGGGGGCTTGAGA	263	34	269	181	191	1	939
Cp1338	CATGGCCATATGAGTTGATACGATCA	59	416	157	162	18	127	939
Cp1339	CATGACTATATATGGGTAAATTCCAG	138	325	204	133	78	60	938
Cp1340	CATGAATGGTTTCTCAGTTCAGCATT	129	185	246	169	60	149	938
Cp1341	CATGGAACCTTTCCCCTCTTCGGCCT	16	334	223	153	71	139	936
Cp1342	CATGTGGAAGATGTAAGGCGCCAAGT	229	240	91	118	94	163	935
Cp1343	CATGCCTTCTCCCTTCCAACAATGTT	201	112	221	170	99	132	935
Cp1344	CATGGAAGCAATGGAGCTTTCGGGAC	217	34	212	155	132	184	934
Cp1345	CATGTTTCTTGAGGTTATGCCTTTTG	190	137	377	56	88	86	934
Cp1346	CATGGGATTTGTGTTGTGTTTCATTT	174	254	182	150	37	137	934
Cp1347	CATGACCCCACTTAGACCCTTCACCT	710	0	32	31	140	20	933
Cp1348	CATGGTTGTGCGTTATTTGTGCTGAA	321	103	224	122	115	48	933
Cp1349	CATGGTTGCAGCTGCCAAGCTCATTC	436	75	78	49	105	189	932
Cp1350	CATGAAGCTTAGGGATGATCTCGAGC	393	10	172	142	62	152	931
Cp1351	CATGGAAGGCAGTGTCGGAGATGAGT	317	75	94	77	179	189	931
Cp1352	CATGGCGGCCAGAGACGCCGTTGCTC	189	71	57	217	244	153	931
Cp1353	CATGGAATGCTGTGTTCTTCAAAAAA	264	109	178	89	86	204	930
Cp1354	CATGGCAATCTACAAAAGCATCCGGC	227	174	128	89	159	153	930
Cp1355	CATGTGGCGGTGGCGGTGGTGCTGCA	136	178	158	213	128	117	930
Cp1356	CATGTACAGAAAGCAACACAAGAAGG	235	184	108	155	89	157	928
Cp1357	CATGTGGTGGTTGAGGTGCTGTATTG	151	188	227	155	92	115	928
Cp1358	CATGAGGCTGCAGGTTTATCCAACTT	150	123	270	218	57	108	926
Cp1359	CATGGGTTCGAACGGCATAGCCATAA	118	130	213	147	128	190	926
Cp1360	CATGTCTTTTAACTTTCAGTTTAGTC	58	72	422	128	81	165	926
Cp1361	CATGGTTTCTAAGTCCTCTTTGATTT	153	263	197	107	49	155	924
Cp1362	CATGCAAGTTATGCGAAGAGATGGTA	125	197	175	115	84	228	924
Cp1363	CATGCAGTTCCTCGACCAGCCATCAG	314	2	145	126	190	146	923
Cp1364	CATGTCGTCGAGGCTTTCCCGGGGGA	266	51	128	125	220	133	923
Cp1365	CATGCTTTAGAATGCAAGCTTGAGCT	257	172	189	85	75	145	923
Cp1366	CATGTTTGAGTTGGCAGATCGACTTG	188	100	157	216	106	156	923
Cp1367	CATGGTCCTTGAGGACGTCACTGAAT	157	102	143	233	114	174	923
Cp1368	CATGGAAACCCAAGGCAACGCTTATT	215	295	97	62	109	144	922
Cp1369	CATGAGGCTCGAGAATTTTGTATTAG	148	192	175	101	110	196	922
Cp1370	CATGGTGTCTCTAGCCGTGCACTTAA	172	121	169	207	63	189	921
Cp1371	CATGATGAATACTCAATGTACTAGGA	123	108	268	120	127	175	921
Cp1372	CATGAATGTTCTCGTGGGCCATTCCA	128	78	250	167	66	231	920
Cp1373	CATGAAGGGTACCCCTGATGCTCCAA	116	150	199	193	94	167	919
Cp1374	CATGGAACGATTACAAGTTGCAGCTA	253	127	60	288	128	62	918
Cp1375	CATGAAATGTGAAATGAAAAGATATA	10	547	114	152	24	71	918
Cp1376	CATGGAAGACGGACCGGAGTGCGAGA	359	102	84	205	101	66	917
Cp1377	CATGGGTTTTTCCCTTTTGCATTGTA	183	172	208	154	135	65	917
Cp1378	CATGCTTGCTCGTGCTGGCAGGCTGG	125	71	75	25	339	282	917
Cp1379	CATGATCTCTGATTGCGTCAGATGCT	181	180	207	166	50	132	916
Cp1380	CATGGTGATGCCAGGGTTTTATGTTC	179	28	306	227	72	104	916
Cp1381	CATGTGCAGCATTGTCCGCAAGATGG	231	170	136	58	173	146	914
Cp1382	CATGTGCACCAGTGACTTTCCCCAGG	204	226	134	75	98	177	914
Cp1383	CATGTGCTGGGGAAGATATGTTGTGT	208	204	139	153	64	145	913
Cp1384	CATGCGGCTGTGCCGTTCATAGTGAT	204	146	82	190	114	177	913
Cp1385	CATGGCGCGGCGGAAGAGAGTGGAAA	80	29	220	239	130	215	913
Cp1386	CATGTGCTATTATTGTATCTTGGTAA	0	0	523	75	163	152	913
Cp1387	CATGGGAGCAGCGAGGGCGGAGAAAA	77	278	64	178	71	244	912
Cp1388	CATGTGGTTGAACGGTATCTTGGCCC	55	216	252	195	82	112	912
Cp1389	CATGTGGACAGTTTTTGCTCTCTCAT	208	107	230	135	96	134	910
Cp1390	CATGAACACTGCACCCACCCTGCAGA	183	222	112	102	79	212	910
Cp1391	CATGCCGTTTGGGGTTGTGCGTGTAT	156	162	163	214	113	102	910
Cp1392	CATGAAGGATCCAAGCACACGGCAGC	281	117	186	19	152	154	909
Cp1393	CATGGTTCATTGCTGGGTTACAGGAT	269	212	125	108	78	117	909
Cp1394	CATGTTTACGCTTTTCCGGCTTTGTC	188	127	77	166	52	299	909
Cp1395	CATGTTTGGGTAAAATTCCTTTTGAG	152	198	178	167	75	139	909
Cp1396	CATGGCAAGGAGAAGGGACTGTGCAA	224	198	140	148	91	107	908
Cp1397	CATGGAAATGAAAGAATCTGGAGTCA	20	311	109	254	95	119	908
Cp1398	CATGATCAATCGTCTTGATGAGAGCC	288	190	134	105	69	121	907
Cp1399	CATGCCCTCACCTCACTTGGTTTGTT	0	0	220	208	151	328	907
Cp1400	CATGTTCAACATTGGGGCCTGCACCT	205	121	179	89	130	181	905
Cp1401	CATGGTGAAGCCGCTGTTAATATCCT	185	203	136	55	107	219	905
Cp1402	CATGGCTGCGGAGAAAACCTACTGTA	179	94	174	112	190	155	904
Cp1403	CATGTGTCTCCATCAGCGTGCCAATT	312	110	147	116	116	101	902
Cp1404	CATGGCTGATCTAGAGTTGCTTGCAC	195	25	166	207	132	177	902
Cp1405	CATGGGTTGGGGGAAGGAAAACCAGG	195	122	131	102	160	192	902
Cp1406	CATGAAATCGACCCAACAAGGTGCTG	134	67	141	196	160	204	902
Cp1407	CATGCGGCGGCGGAGAAAACTGAAGA	0	0	70	201	252	379	902
Cp1408	CATGCTTGGAAAAGTCCACTTCTGGC	76	492	97	66	52	117	900
Cp1409	CATGGACGATGATGAGACTGCTGTCG	339	153	181	16	80	130	899
Cp1410	CATGCTTGTGTTGTCGGTGGCTACCG	123	79	260	195	87	155	899
Cp1411	CATGAGCTAAAAGGGTTTGGAGTCTT	140	118	236	135	123	146	898
Cp1412	CATGCTCTCTCCCCACCTCCGCAAAC	104	107	174	188	178	146	897
Cp1413	CATGCAGAAATGTGTCAATTCTTTGA	272	83	169	186	68	118	896
Cp1414	CATGTGTGTGTATGTCAATAAAATCC	222	185	248	125	49	67	896
Cp1415	CATGACTTCGATTTCTCCTGGAAAAA	215	80	127	194	107	173	896
Cp1416	CATGTGGTATGTTTGACCTGCCTGCT	199	232	170	78	76	141	896
Cp1417	CATGGGAAAACGATGCAGCATATATA	115	311	42	222	35	171	896
Cp1418	CATGGTTTTAGGCAACAGCGATTGCT	191	135	200	139	112	118	895
Cp1419	CATGGCAGTGCAGGGTAGGAGTTTTT	70	204	192	199	63	167	895
Cp1420	CATGAACCCGGAAGCACCCAAGATAT	203	90	172	150	131	148	894
Cp1421	CATGTTGCTCTAGCTTTACCTATAAA	129	341	145	109	58	112	894
Cp1422	CATGGGTGATGACAGTGTTGACTCCG	167	244	133	177	44	128	893
Cp1423	CATGGAGGAGAGCACTGCCTTGTTTG	142	79	117	342	85	128	893
Cp1424	CATGAAAGTTCAGAGCCGATGTAGAT	0	0	616	1	273	3	893
Cp1425	CATGGGTCCCTCAGGAACAGTTGTGA	198	133	131	97	86	247	892
Cp1426	CATGGCAAGGGGTGAGGGAAAGATGT	195	112	161	187	106	131	892
Cp1427	CATGGATCTCTGCTTGTATGGCTTGT	217	172	226	100	50	126	891
Cp1428	CATGTTCGGCAAAGCGGCTAGAGGAA	208	19	140	213	199	112	891
Cp1429	CATGTGGCTTTGCTTGTAAAAAATAT	123	183	196	135	99	154	890
Cp1430	CATGGGGGAGATCCAACGACCTGAAG	184	116	152	129	150	157	888
Cp1431	CATGTGAGATTTGTTTCAGTTGCTTC	148	292	100	125	65	157	887
Cp1432	CATGCTCCAAAGTGTAGTGTTTGTTT	208	175	204	122	74	103	886
Cp1433	CATGTTAGGAGTGGATCCTACTCATC	228	165	106	251	39	96	885
Cp1434	CATGCCAAGCTACCAACCTGAAATGC	221	87	106	143	141	187	885
Cp1435	CATGCTTGGTTTGTGTTGGAGGCTTT	108	28	200	102	219	228	885
Cp1436	CATGAGGATTGGTCGTATAGAGGATG	206	141	131	137	86	183	884
Cp1437	CATGGCGTGCGCATCCCAAGCTATGA	148	152	58	183	175	168	884
Cp1438	CATGAGCCGAGCAACTGTCAGTCACT	132	133	78	272	163	106	884
Cp1439	CATGTTGTCTTGTGACTAGTCCCCTA	75	369	205	124	38	73	884
Cp1440	CATGAGGCACTGGAAAGGAGTAGTGT	250	126	180	146	86	95	883
Cp1441	CATGTTGGGGTGTGTAGTCTTCGTTG	362	131	318	0	70	0	881
Cp1442	CATGTGTATGGGGATGAATTGTTTGT	199	206	204	163	41	68	881
Cp1443	CATGGGCAACTCCATTCTGGGTCGTT	121	80	107	141	187	245	881
Cp1444	CATGTGTTTATGCCTGGATAACTTGG	213	112	283	116	65	91	880
Cp1445	CATGAGCTCGGGATGGAGCACTGTTC	117	146	85	219	122	190	879
Cp1446	CATGTGATCTGTACGTTGTGTGCTAA	57	544	60	45	26	147	879
Cp1447	CATGGGAATCCTCCCCACTTCTACCT	55	310	313	36	53	112	879
Cp1448	CATGGTCAGCTGGGATTTGGCAGCAC	202	117	108	174	178	99	878
Cp1449	CATGAGATGTCTTTTGAGGATTGGGA	135	94	232	139	108	170	878
Cp1450	CATGCACGCCGCACAAAATGAATTGC	107	37	116	266	194	158	878
Cp1451	CATGAAGGATGCCTCGTCTTTTTCGC	332	123	102	52	146	122	877
Cp1452	CATGTGGAGCAGCCCGTGACCCATCT	56	554	62	78	48	79	877
Cp1453	CATGCACCTCAACCAAAAGTGAACCT	190	18	132	133	243	160	876
Cp1454	CATGACTTGCAACTACGATCCCCCTG	232	52	139	142	132	178	875
Cp1455	CATGGAGACAAGAAGAGGTGGGGTCT	218	144	135	188	98	92	875
Cp1456	CATGAGATGCCTGAAGAAACAACCCC	239	167	131	155	89	93	874
Cp1457	CATGGCCTTCCTGCTAAGGTCAAAAT	201	99	181	177	79	134	871
Cp1458	CATGAGAGCAGTCTGTTAACGCAAGA	238	162	203	99	60	108	870
Cp1459	CATGGCTGTGTGCAGATCAAGAAGAA	185	143	149	118	81	194	870
Cp1460	CATGCGAGTTTATCTCTGTGACCACG	159	147	134	186	88	156	870
Cp1461	CATGGTTCGCAATGTGTCTGAAACTG	334	87	80	95	125	148	869
Cp1462	CATGCGTCCTACTCTTCGTAGGTTCC	393	246	180	0	49	0	868
Cp1463	CATGAGAAGGTTGATAGCCTTGGTGA	199	434	87	1	32	115	868
Cp1464	CATGAGCGAGCACCCACTTCCAACAG	194	184	105	91	152	141	867
Cp1465	CATGCGGCCACTGGCCATATGGGCAA	186	139	35	157	126	224	867
Cp1466	CATGCTAGCCAGCAGATCTACACTAG	232	154	167	155	73	85	866
Cp1467	CATGTTCCAACTGGCTCCAACCAAGT	200	166	101	144	103	152	866
Cp1468	CATGAAGGCCAACTGGTCAGCAACTA	179	122	157	133	120	155	866
Cp1469	CATGGGGACGGTGACGTGATTGTGGA	253	99	84	207	125	97	865
Cp1470	CATGCTTGAACTGGCTGAGACTGTTA	198	234	74	77	122	160	865
Cp1471	CATGTTTGCCAGGAAACTTGTATGAA	184	156	201	149	56	119	865
Cp1472	CATGTTTTGCTAGTTTGTTTTGGTCT	194	133	157	126	92	162	864
Cp1473	CATGGGAATGGAGAAAGGCAAGACGA	189	83	216	118	96	162	864
Cp1474	CATGGGGCTTCCTGTCGGCAAACACA	131	125	67	182	169	190	864
Cp1475	CATGAATCAGATACCCAAATTCAACA	221	171	191	129	53	98	863
Cp1476	CATGCAGGGAGCAACAGATGTCCAGG	267	108	108	220	153	6	862
Cp1477	CATGCTTTCCAGCCCCAATGACGAAT	212	130	140	194	64	122	862
Cp1478	CATGGTTGTTCACTGCAGGGGCTGAT	207	113	253	12	116	161	862
Cp1479	CATGCAGGTGGCTCACCTGGAACGCA	204	54	90	209	180	125	862
Cp1480	CATGTACAGAGGGAACACACCGTTTT	194	225	93	138	64	147	861
Cp1481	CATGCAGGAGCTATCAGATTCCACAA	112	216	237	120	71	105	861
Cp1482	CATGTCATCTGGGTCAGACAACCTGG	111	91	346	76	123	113	860
Cp1483	CATGTTGGTCCAATTTGAGATTGTGT	76	226	235	89	80	154	860
Cp1484	CATGGTAGCACCCGAGTCAAGAAAGA	95	39	330	135	114	146	859
Cp1485	CATGTATTCCGGGTGAATTGCCATCC	346	251	90	96	74	1	858
Cp1486	CATGGTGGCAGTTGTCTCAAGCTTGA	227	211	314	32	13	61	858
Cp1487	CATGTTCATACGGACGCAAAAGGCAA	174	140	133	134	123	154	858
Cp1488	CATGGGTGGCTAAGTATCGGAGAGAG	336	15	95	251	95	65	857
Cp1489	CATGGAAACTTCAGCACTGGAGGCGA	267	57	142	132	111	147	856
Cp1490	CATGTTTGGAAATGAAGCACAGAGGA	205	114	165	128	105	139	856
Cp1491	CATGTCAAGCTTAACTCTCGCGAGGA	161	198	168	123	78	128	856
Cp1492	CATGGGGAATACAACCTAACTCAAAT	157	260	131	103	74	131	856
Cp1493	CATGTTCCTTGCTATCTTTGCCTTTT	141	188	222	112	70	123	856
Cp1494	CATGTCGCAAAAAGGGTTTGCTTCCT	705	0	1	0	142	7	855
Cp1495	CATGAAGGGCTTGAAGAAGATCGAGG	232	144	154	122	81	122	855
Cp1496	CATGAGGGACAAGAGACTCTGTGAGA	217	270	122	122	47	77	855
Cp1497	CATGCTGATAACCCCGATGGGCTGTT	162	72	143	86	158	234	855
Cp1498	CATGCATCATCTTCCTTCTCTTGTCT	401	56	158	82	78	79	854
Cp1499	CATGAGGAAGCCTCTGGTTAAGGACG	243	121	188	108	91	102	853
Cp1500	CATGTAAAAACCTGTTCGGAAGTATT	213	167	211	92	60	110	853
Cp1501	CATGGGTATGTCAGGTTTGAACCCTC	183	102	153	74	66	274	852
Cp1502	CATGTGAAATGGTTTTTTAGCCGTTG	267	203	52	140	82	106	850
Cp1503	CATGTTGTTAGTGAAGAAGCTTTATT	247	248	165	122	32	36	850
Cp1504	CATGTTAGGCTACGTGCCTTACCACC	232	111	157	102	96	149	847
Cp1505	CATGCTCAATGTTCTGTGAAGTTGTT	122	189	193	142	60	141	847
Cp1506	CATGTCTCAGACTGTTGTCCTTAAGG	215	278	107	75	44	127	846
Cp1507	CATGTTGAGTCGGACGTTCAAGGGGC	119	105	113	181	179	149	846
Cp1508	CATGGTGCCACTGGAGTTATATCCGT	162	130	131	176	54	192	845
Cp1509	CATGACCAGATTAATGTAGAACTTGA	240	185	104	177	53	85	844
Cp1510	CATGGTTGCAGTTTGATGCTGTGTGA	256	114	157	90	110	116	843
Cp1511	CATGAGACTTGGGGATCTCATCCCTT	77	81	322	173	44	146	843
Cp1512	CATGGTACCGCTAATGCAATGTCGTA	235	234	106	104	52	111	842
Cp1513	CATGTTTTCGGATTGTACAAGACCAG	200	150	191	112	73	115	841
Cp1514	CATGAAGTATGCTAGGAGGAGTGTGA	262	196	90	137	48	107	840
Cp1515	CATGGAAAAGCTACCTTGTCTGTTGT	239	250	136	90	15	110	840
Cp1516	CATGGATTTGGATTAACAGCTGTTGA	231	128	175	104	87	115	840
Cp1517	CATGTAAGGTGATGGCTGTTCTTCCC	212	147	249	96	41	95	840
Cp1518	CATGGCGGATTCGCAATCCGAGAACT	155	129	100	190	167	99	840
Cp1519	CATGTGAGAACGTCAAATGCCAAAGC	133	163	278	128	68	70	840
Cp1520	CATGGTGATGAGCAAGATTCAGAAGC	279	288	179	0	91	1	838
Cp1521	CATGCAGGCCGTCGTTGCGGGAACTG	176	66	212	163	181	40	838
Cp1522	CATGTCTCACCCTACTTAGCTGATGG	337	177	134	56	89	44	837
Cp1523	CATGGATGGCAGCTTCTATAGATGCC	255	159	135	166	30	91	836
Cp1524	CATGAGCAGCGCGGTTCACTATTAGT	193	128	134	74	155	152	836
Cp1525	CATGGCTTGTGAGACCAACTTCATCC	53	545	23	80	12	123	836
Cp1526	CATGGGAGGTGGTGGCTTCAACCCTT	234	93	159	156	70	121	833
Cp1527	CATGCTGTTACAACCAAGACACAGGA	175	199	118	77	91	173	833
Cp1528	CATGTTAAAAACAGTGTATTGTATGA	73	425	159	123	27	26	833
Cp1529	CATGGAGATGTCCAGCTTGCTTGTGA	254	240	58	139	59	82	832
Cp1530	CATGACACAGCGACTAAACTGGTACA	197	78	91	138	111	217	832
Cp1531	CATGCAGCGATGTGATCTGAAGTGCC	0	0	225	605	2	0	832
Cp1532	CATGGAAGGATTCCTCGTTTTCGAGT	213	69	73	154	176	146	831
Cp1533	CATGTCCCAAGGCTGCAAAAAATGAT	196	68	135	44	236	152	831
Cp1534	CATGCGCCAAAACTGCATTGTGAAAG	211	174	122	65	116	142	830
Cp1535	CATGTTTCCGTTGGAGGTGGAGCTTG	150	112	260	100	109	99	830
Cp1536	CATGTACTTCTGATCGGTGTGCTTGA	120	94	463	76	46	31	830
Cp1537	CATGGCGTCGGCTGTGGTTGTAGGTG	208	131	73	143	127	147	829
Cp1538	CATGGCCGATTCTTCCTGTCTTGCCT	142	104	159	147	124	153	829
Cp1539	CATGGTCGGGGCCAACTCATTGTTTT	112	69	136	158	159	195	829
Cp1540	CATGTAAACGATCTGGAAGTTTGTGC	315	119	201	58	49	86	828
Cp1541	CATGCTCAGCAAATACGATCCAAGGA	186	123	143	121	110	145	828
Cp1542	CATGAGTTCCACGTCCTGTTTTGTTT	131	154	195	114	82	152	828
Cp1543	CATGAAAGGGCATCTGCTGCCAGTGG	317	127	112	5	138	128	827
Cp1544	CATGGAGAAGCGAACCTAGCTTTGAT	194	86	155	167	103	121	826
Cp1545	CATGGAGAAGCTCGCAGTCGAGGCTA	164	77	79	133	163	209	825
Cp1546	CATGGAATTGTGGAACTGATTAAACA	183	40	275	133	84	109	824
Cp1547	CATGGTGAAATGCTCGATCCATAGAA	138	132	201	87	99	167	824
Cp1548	CATGTTGTATGGGCAATTCGTGTTGG	204	150	140	101	84	144	823
Cp1549	CATGGTCTTGATGTTGTAGTTAGGTG	215	183	128	124	32	140	822
Cp1550	CATGTCTCCATTGTTGTAACAATTTC	202	102	240	101	44	133	822
Cp1551	CATGGAAGTGCCTCGGCAGTCTCTCA	109	30	185	288	91	119	822
Cp1552	CATGGAAGTCGCGGAGAGTGGCAGCT	160	72	0	201	228	160	821
Cp1553	CATGTGGCGGTGGGAACGGGTACGGT	108	48	110	167	193	195	821
Cp1554	CATGTGGCAGAGGAGAGAGGAAACAG	171	119	252	141	63	74	820
Cp1555	CATGCAACAACTGATTTATGCAATTG	292	243	107	73	40	64	819
Cp1556	CATGTTTGACTGTGTTACGTGTGTGA	226	149	211	102	52	79	819
Cp1557	CATGAGTTTGTTGCGTTACTCTTCTT	141	291	161	102	27	97	819
Cp1558	CATGCAAGGAAAACTCAGTGCTCTTT	104	124	190	181	106	114	819
Cp1559	CATGAGGCTTTACCTACCCCCACACC	133	102	66	172	85	260	818
Cp1560	CATGAGACGAAGAGGTTTCTCAACTC	145	41	287	150	75	119	817
Cp1561	CATGTTGATGATTCACGAGATCTGTC	112	88	267	147	52	150	816
Cp1562	CATGTTCAGTTTCAGGTCAACTTATG	106	180	232	54	99	145	816
Cp1563	CATGCAGTGTCCAAGGCTTCTTCTAC	94	128	223	169	62	140	816
Cp1564	CATGTGCCACATAGTGTTCCTTTTCT	215	229	91	126	20	133	814
Cp1565	CATGAAAAGGAGAGATGGGAAAGACG	281	39	162	179	68	84	813
Cp1566	CATGCTTTTAGGCAGGCTGGGAAATC	294	89	200	79	51	99	812
Cp1567	CATGGTGTCGTCGAAGCTTCCAATTC	158	53	103	221	114	162	811
Cp1568	CATGGTGCCTCAACTGTGACACCACA	117	72	113	217	109	183	811
Cp1569	CATGTTGAAAAATTCAGCCGAGAAAA	67	139	71	98	217	219	811
Cp1570	CATGATATTGATCCGATTCGATATCA	93	401	161	118	2	35	810
Cp1571	CATGTAATGTAAGACTTCTATGTATG	14	602	57	104	12	21	810
Cp1572	CATGCTTGGTGCATTAGATGTCACAA	118	138	258	134	76	85	809
Cp1573	CATGGTTCTTCGGGTCTCGCAAAGGG	125	87	173	146	165	112	808
Cp1574	CATGGCAGAAAGAGGTGGTGCAGGAG	251	189	151	68	75	73	807
Cp1575	CATGTTTTTGTTAGGCCACCTGCCAA	191	88	193	96	104	135	807
Cp1576	CATGGAAATGGCGATGAAGATCAAGC	118	107	118	247	58	159	807
Cp1577	CATGCACCGATCCCGAACTGGTTGCC	193	37	231	146	110	89	806
Cp1578	CATGGAAAGCTGCTCGAGCAGATAGC	168	98	83	198	82	177	806
Cp1579	CATGGAGGGGTAATATTGCGAATGTC	208	106	145	165	73	108	805
Cp1580	CATGAACCTGCCAGGGGGGAGTTCGG	186	68	199	140	121	91	805
Cp1581	CATGTCGACTGGTCCTCATTTCAATC	251	96	353	46	14	44	804
Cp1582	CATGGGATGTTGTGAACCACAGATGA	225	110	203	115	71	80	804
Cp1583	CATGTGTATGTTTTGGTTTGCGGTTG	191	173	125	90	66	159	804
Cp1584	CATGATCCCTGTGTTGTCCCACGAGC	285	119	82	99	58	160	803
Cp1585	CATGCCTTTCTCTTATGGTAGGCAGT	271	194	108	61	57	112	803
Cp1586	CATGGTGCGGAAAAGGCTTGACAGAA	82	34	111	86	244	246	803
Cp1587	CATGTCTTTATGTCTGGTGGCAATAA	1	802	0	0	0	0	803
Cp1588	CATGTGGAGGGAAAGAGGCACAAGAA	154	144	193	118	95	98	802
Cp1589	CATGGAGGCTGCTGAGACTGGCATTG	96	5	394	95	124	88	802
Cp1590	CATGATTTTGTGGTTGATTGACGATG	255	63	152	142	68	120	800
Cp1591	CATGGTGGCCTGCTGATTGGTTTCCA	245	158	152	117	70	58	800
Cp1592	CATGTCTTTCCTGTTCCTAGTGAAAG	200	141	167	118	68	106	800
Cp1593	CATGGTGGGCTTGAATTTTATCATTG	194	185	142	96	69	114	800
Cp1594	CATGGACGACAAATGTGTGCGGTCTA	261	105	146	53	115	119	799
Cp1595	CATGCGCTGATGTAGAGTACTCGTGT	246	140	183	7	91	132	799
Cp1596	CATGGCGGCGCTTGCTAGGCTAGTTG	158	90	82	21	227	220	798
Cp1597	CATGTTGGCTAATGGGTTGCCTCAGA	151	156	150	161	47	133	798
Cp1598	CATGTCTACTCAAGATCGTCCAAAGC	130	134	176	119	95	144	798
Cp1599	CATGGCCAAGTGGAGTTCAGAAGAGC	245	99	174	139	1	138	796
Cp1600	CATGTAATTAAAGAACCTAGAACTGA	224	114	126	193	75	64	796
Cp1601	CATGTTGGTGCTAGCAGTGGCGCTAT	207	111	127	123	116	112	796
Cp1602	CATGATTGGGCAGTTTGGTGTTGGTT	77	193	92	148	67	217	794
Cp1603	CATGTACGATCAGAAGTACTCTCTTA	214	140	193	173	34	38	792
Cp1604	CATGATCTGGATCTGATTTGTCGGGC	161	123	129	33	125	221	792
Cp1605	CATGCATTCCGGTCTTCGTGATGCTG	346	110	112	90	95	38	791
Cp1606	CATGTCGAGGCTAGGGTTAGGGTTTA	98	153	234	126	109	71	791
Cp1607	CATGATCGAACGACTGCCGTCTCGTG	280	28	154	143	68	117	790
Cp1608	CATGTATGTTGGTTTGACCTTGGTTT	220	89	250	75	67	89	790
Cp1609	CATGGCGACTGATGGTCAAACAAACA	145	108	148	128	127	134	790
Cp1610	CATGCCAGCTGAAGGTGCTTAGTATG	133	134	94	158	120	151	790
Cp1611	CATGCAAAACTGGGTGTCACTTCCGA	174	127	200	82	105	101	789
Cp1612	CATGAGGCCTGAGTATGACTTGACCA	172	102	169	140	71	135	789
Cp1613	CATGGCAGATCTTGGAAATTAAGTTC	160	137	114	120	95	163	789
Cp1614	CATGATTTAGTTGTGGTCCAAGATCC	157	136	214	159	38	85	789
Cp1615	CATGTCCTTTTCCCTATGGGCAATGC	131	25	292	167	69	105	789
Cp1616	CATGTCCCGATACTGGCTCCACTGCC	384	262	1	139	1	0	787
Cp1617	CATGGCTTGATGACATTCCTCGATGT	192	253	177	92	73	0	787
Cp1618	CATGACGGAGACACAGCTGGACACCG	167	156	173	175	55	61	787
Cp1619	CATGTTGGGTTGGCTTCTGATCTGTG	150	237	152	75	72	100	786
Cp1620	CATGCGCTTAGCTTTGCAGCCTTCAA	278	58	117	185	61	86	785
Cp1621	CATGCCAAGTGGGCCGTCGGCACCCG	186	87	104	218	188	2	785
Cp1622	CATGGTGCAGTTGCAGTTAGAGTCTC	182	58	202	91	102	150	785
Cp1623	CATGGTGGTATGTGGGATGTGACAGG	183	271	138	70	38	83	783
Cp1624	CATGAATGCAGGTGGTTTGGTTTCTT	135	122	226	145	65	90	783
Cp1625	CATGAGAGTTAATGGGCGAATTGCTG	111	427	37	40	44	124	783
Cp1626	CATGAGCAGGCTGTTTGCACAGCTTT	56	289	180	71	60	127	783
Cp1627	CATGATGAGCTGTAGATCGAGTGTGC	0	0	557	0	223	2	782
Cp1628	CATGGAAACTTCACATTCACGCACTC	259	103	110	82	109	118	781
Cp1629	CATGAAGGTGTGGTTGCCAGTTGGGA	208	139	164	114	64	92	781
Cp1630	CATGGATTATTCGGCTACTGCTGGCA	166	136	299	96	23	61	781
Cp1631	CATGCTCCTTTGCCTCCTACTGCACC	142	88	119	142	149	141	781
Cp1632	CATGTAATGTTTGAGACAAGAGGATT	129	147	212	130	64	99	781
Cp1633	CATGTGCGAGGTAGTGTATTTGGTAA	196	129	147	125	71	112	780
Cp1634	CATGGTCTGTGATAAGGGAACAGCGG	227	155	152	80	71	94	779
Cp1635	CATGAGCTCTCAAACTATCTCTGCCA	167	9	120	229	98	156	779
Cp1636	CATGGTATTGGCAATGAATCCCAAGT	166	70	274	68	84	117	779
Cp1637	CATGGAGTCCTACAACTTGGGGCTCT	237	59	150	132	103	97	778
Cp1638	CATGTGGGGATGAGTCAAAGTATGTA	95	391	61	120	42	69	778
Cp1639	CATGATCGCCTTGTCACCTTAGGGTT	11	476	1	2	2	286	778
Cp1640	CATGAAAGTTTAGGTTTGCTCTGTGT	162	119	199	78	83	136	777
Cp1641	CATGGGAGAGAAAAAAGAAGGTTAAT	156	81	131	145	107	157	777
Cp1642	CATGTCCCTATATTAGCTCCACTTCC	466	22	69	72	49	97	775
Cp1643	CATGAAGGAACTTGCAAGTGTGTATG	183	124	240	99	54	75	775
Cp1644	CATGCTCCCAGTCCAAAGGCAGTTCT	138	77	144	83	169	164	775
Cp1645	CATGTACAGTCAGTGTATCAGCTATA	80	314	154	83	44	99	774
Cp1646	CATGGCAATGGACAGTGGCAACAATT	0	0	304	197	100	173	774
Cp1647	CATGGAACCAACATTCAGGCAATTTC	208	95	180	116	59	115	773
Cp1648	CATGATCGGAATAAGCAAGCTGGAGC	277	174	84	129	65	43	772
Cp1649	CATGGTGAAGAGCTGATGGCTGATGT	114	183	292	30	61	92	772
Cp1650	CATGTGGTGGTCGTGGGAAGTTAAGC	214	191	94	68	81	123	771
Cp1651	CATGTTGTCGGGATGTGTGGCTAGTT	173	85	163	167	81	102	771
Cp1652	CATGTGGGAATTTCTATCTTTGCGGA	144	170	136	79	109	133	771
Cp1653	CATGTGTGGGTTTGCAAAATAATTTG	126	195	153	143	41	112	770
Cp1654	CATGACCACCGTCCTGCTGGCATCCG	5	30	99	62	71	503	770
Cp1655	CATGCCCATCTCAGTGCCTTGAAGAT	221	158	166	138	30	56	769
Cp1656	CATGTCCTTAAGCTGGATTTTGAATA	150	187	148	115	54	115	769
Cp1657	CATGGAGGCCCTTGAATGCGAACGTT	108	69	58	255	93	186	769
Cp1658	CATGACTAATAACATCAAGGCAGAGA	100	260	103	63	69	174	769
Cp1659	CATGCCTCTTCAGTGGCCAAAACATT	36	222	169	163	25	154	769
Cp1660	CATGGCTTTCTTTCCGAATCGTGAAT	198	95	6	147	141	181	768
Cp1661	CATGCCATTAACATCAAAACGGCGTC	180	204	93	65	115	111	768
Cp1662	CATGTTTGGAGATGATTGCCTAGGAG	171	212	125	98	66	96	768
Cp1663	CATGTAACACTGCACTAGCATATGGC	164	303	159	92	28	22	768
Cp1664	CATGTTTGGACTTATGAAATGTAAAT	140	205	200	125	28	70	768
Cp1665	CATGGATGGATACTGTGTGTCTGAGA	280	250	106	55	27	49	767
Cp1666	CATGTGCCAACTTTCTTGTCTTTATC	168	119	173	129	72	106	767
Cp1667	CATGATCCGTGTTTCCTCCATTGCTG	179	46	228	155	108	50	766
Cp1668	CATGCATGAATGTTATGAATGAAAAC	122	218	232	127	34	33	766
Cp1669	CATGATGAATACCTAGACTTTGTATT	121	174	231	143	36	61	766
Cp1670	CATGTCCTTTTTCGCACTTTCTTCCC	108	238	107	145	78	90	766
Cp1671	CATGTTGAGCGTATCCACCCATCCAG	106	182	208	64	92	114	766
Cp1672	CATGTTGCCCAACTGGCTTTTCTGTT	148	203	79	78	65	190	763
Cp1673	CATGATGTAAGTAATGGAGGCGAGTA	140	199	158	104	84	78	763
Cp1674	CATGGCTACTCAGAGACCTCTGCCTT	97	138	109	132	69	217	762
Cp1675	CATGTGTTCAAGTTGTGAAATCTGCT	163	185	173	106	53	81	761
Cp1676	CATGTTTGGCGTCAGATGGAATTGTC	132	93	110	181	110	135	761
Cp1677	CATGGTGGAAATGCAATTATCCAATA	108	164	147	134	60	148	761
Cp1678	CATGTTGAGTGTTGCCTGCCATACAG	106	198	255	34	101	66	760
Cp1679	CATGGACGGAACCTGCAGCTTTCCGA	200	142	61	155	99	102	759
Cp1680	CATGGATGTATGTGGCTGAAACCAAC	264	121	159	153	41	20	758
Cp1681	CATGATGTGGGACGAGTGGGACGACG	128	79	36	158	119	237	757
Cp1682	CATGCCCAAGAAAGGATAAAGACTGC	220	98	144	97	86	111	756
Cp1683	CATGGTAGAAGCTGAGCGTGTTGGAT	171	93	98	199	76	119	756
Cp1684	CATGAGTCCGGAAAGGTTCGATCCCG	91	75	151	198	111	130	756
Cp1685	CATGCAAGAGCTGGTCTGGGTGGGCT	139	15	195	179	114	113	755
Cp1686	CATGCCCAGAGGCCAGAGGCGAAATC	75	42	133	167	157	181	755
Cp1687	CATGGCTGAAATGAAATTTGGTATTT	284	129	230	0	111	0	754
Cp1688	CATGGTCCTGGTCTTTCCGGCAAAGC	213	20	130	125	125	141	754
Cp1689	CATGCTGGGTGTATGTCAAAGCAAGG	148	17	305	65	94	125	754
Cp1690	CATGCAAGTCGAACGTTGTTTTCGGA	25	20	531	16	135	27	754
Cp1691	CATGTCGTCTTTGATGGTGAGCGGTG	87	62	265	82	152	105	753
Cp1692	CATGGATGGAGTTTGCAATTCACTGA	31	141	200	106	154	121	753
Cp1693	CATGCAACTAAACAGAGGAAACCTTT	205	148	132	110	58	99	752
Cp1694	CATGAGGCAAGTTCTTTCCTTAGGCG	191	156	138	66	81	120	752
Cp1695	CATGTGGATTTCAAATGCAAAGTAGA	101	166	122	101	94	168	752
Cp1696	CATGTGTTAATTTGAGGTTTAAAAGT	95	131	194	126	71	135	752
Cp1697	CATGTGGGGTAGCATACAACACTATG	78	81	286	159	33	115	752
Cp1698	CATGGTTCCAAGAGTCACAGAGCTTT	218	166	49	164	44	110	751
Cp1699	CATGGATTTTGCTCTCGACTCTCGAG	80	176	220	90	28	157	751
Cp1700	CATGCGATTTTAGAAATTTCGAGGTT	105	93	103	24	226	199	750
Cp1701	CATGCATTTCGTCTTCACCATAACCA	137	369	49	58	41	95	749
Cp1702	CATGAAATCAAATGCCTGGGGTTGGA	189	85	170	96	100	108	748
Cp1703	CATGGTGTTTCACATAGTTTCTGGGA	178	107	160	89	76	138	748
Cp1704	CATGGCCTCACCTCTTCAGCCGCTGC	83	86	113	201	148	117	748
Cp1705	CATGTACACAAGGATGCGAGGTTTCA	203	173	97	187	44	43	747
Cp1706	CATGAGTGCCCTTGTTATAGGGACAA	148	39	286	180	50	44	747
Cp1707	CATGTAATTACACGTTAATTCCACGT	90	389	106	86	11	65	747
Cp1708	CATGTAAACTTTGTGTTTTCTATGTG	25	233	184	78	82	145	747
Cp1709	CATGGTAACCATTAGAGCCGACGAAA	9	396	50	157	38	97	747
Cp1710	CATGGTACTGCAGCATAATCGGTTGC	317	40	100	15	118	156	746
Cp1711	CATGGCTCATCTTGCAGATCCTGGTC	232	126	68	103	90	127	746
Cp1712	CATGGGTTTTTGGGTTTGCTGCAAAG	164	193	99	22	94	174	746
Cp1713	CATGAGTTTCCTCGTGGCTGCCTGCA	158	38	142	201	110	97	746
Cp1714	CATGCAGCTCCTCCGTCCTGTGCATA	88	134	143	190	65	126	746
Cp1715	CATGATTTAGTCGTCGTAAGACAATA	68	232	85	75	72	214	746
Cp1716	CATGTTCTGATGCTTGTGCTCGTACC	286	125	125	63	65	81	745
Cp1717	CATGGAAACCTCACGTCAAGCAACGT	164	22	79	318	122	40	745
Cp1718	CATGCACTTACCTGAAGATGCAGTTC	209	120	115	148	53	99	744
Cp1719	CATGGTTCTTGGGGGAATGAATGGGT	191	153	132	58	88	120	742
Cp1720	CATGCAGTGTCGGGCACGTGGCCCGT	183	72	120	154	118	95	742
Cp1721	CATGCGGGCAAAGGAAAACGTAAGGC	149	55	121	76	197	144	742
Cp1722	CATGGATAGAGCCCGAGAGGCCATTG	154	86	89	175	100	137	741
Cp1723	CATGAAAGAGAAGCTTGCTTATGTTG	151	152	257	120	27	34	741
Cp1724	CATGGGCTGGATTTGGTTTCGGACAG	118	37	138	99	235	114	741
Cp1725	CATGGAAGAGTGGCTAGATCTATAGT	251	117	140	79	53	100	740
Cp1726	CATGAAGGCTGCCAAAGTAGTGAAAT	191	97	87	139	56	170	740
Cp1727	CATGGATGGTTATGTTCTTCTCGGTC	159	158	150	101	79	93	740
Cp1728	CATGGTCCACCAAAGTTTTGTGGTCT	103	41	210	118	180	88	740
Cp1729	CATGTTGCAGCCACAGGGGAAAGAAG	141	148	90	118	103	139	739
Cp1730	CATGGCAAGCGGGAGGTACTTGTGGA	87	12	311	108	113	108	739
Cp1731	CATGATTGGCGACAAGGATCAGCCTT	144	108	151	62	125	148	738
Cp1732	CATGCAGCACCGTGCGACTCTCCGCT	102	44	143	223	86	140	738
Cp1733	CATGTACGGTAAGTCTGCTCCTCAAA	88	123	227	113	71	116	738
Cp1734	CATGCAAGACCGGTGGCTTTGGCCGG	63	81	64	187	86	257	738
Cp1735	CATGTGGTTGAGACCGATGGCTGCAA	57	121	165	205	111	79	738
Cp1736	CATGGAGCAATATGAAGGCTATAGCT	218	252	142	2	26	97	737
Cp1737	CATGCGAATAAGCATAAGTGCCTGTA	180	146	182	86	59	84	737
Cp1738	CATGCAGTCCTACTCTGTAGGAGGTG	247	33	107	82	53	214	736
Cp1739	CATGTTGTGCCAATATGTTTATCCAG	82	183	192	95	66	118	736
Cp1740	CATGGATGTCGTTTATGCTTTGAAGA	225	55	162	146	63	84	735
Cp1741	CATGCAGTTGCCTCAGAGAGTGGCTT	217	221	61	53	76	107	735
Cp1742	CATGTTGGATTGTCCCTGCTTCCGGG	163	163	165	60	86	98	735
Cp1743	CATGGATGTTGTCTTGATGCAGTGTT	162	205	117	97	43	111	735
Cp1744	CATGGCGTGGCGGAAGAGACAGGAAA	104	43	68	195	175	150	735
Cp1745	CATGAGGTTCAGTAATTCAATAACAG	31	6	543	67	45	43	735
Cp1746	CATGTGCTGGACGTTCCTGCTTGTGT	246	59	228	14	119	68	734
Cp1747	CATGGATAGGGCTGGTCCCAAAATTA	174	130	172	67	85	106	734
Cp1748	CATGTTGAAAGTTCCAAGTAGATTGC	137	37	240	118	115	87	734
Cp1749	CATGTGCATTGGTGCATTGACAGTGT	256	76	161	41	77	122	733
Cp1750	CATGGAAGCAGTCTGGGATGTGTGTT	223	118	114	129	67	82	733
Cp1751	CATGCAGAGCACACAGAAAACGGCAG	263	86	125	8	134	116	732
Cp1752	CATGGAATGCGTTGCCTTGGTATTCC	163	78	106	179	65	141	732
Cp1753	CATGTAGTGGTTTCACAATGGTTGAT	212	133	154	96	42	94	731
Cp1754	CATGTATGAATAACGATAATGAATGA	7	558	66	15	28	57	731
Cp1755	CATGGCAGACATTTGTTGGCTCAGTG	226	4	211	83	183	23	730
Cp1756	CATGCAGTGACACTGTTGCTTGTACA	171	24	183	167	43	142	730
Cp1757	CATGAAAGACTTGTGTAACAAGACAA	160	27	229	190	47	76	729
Cp1758	CATGGAAGAGTGATCTGGCTTCCAAG	184	264	68	101	31	80	728
Cp1759	CATGATCGTTAGTTGCATTGGCTTTG	167	94	204	122	44	97	728
Cp1760	CATGTCCGGCACCGGAGGCGGGACGA	26	103	28	149	217	205	728
Cp1761	CATGTTCTGGGGAGAGTGACGGTGCA	233	20	106	188	81	99	727
Cp1762	CATGGGCACTTGTTCAAGTTGCAGCG	132	150	86	143	113	103	727
Cp1763	CATGACCACGACTCCAAGCTTAGCAC	96	83	80	121	164	183	727
Cp1764	CATGCGCGGTTTCTACTTAACTGAAA	184	171	116	98	87	70	726
Cp1765	CATGCACAGGTGTTTCGGATCCGGTG	149	117	115	93	138	114	726
Cp1766	CATGATGCAGCACGGAGTCTAAAATC	112	226	141	83	29	135	726
Cp1767	CATGGTTGAGCCAAGACACTATTTTT	267	105	204	37	38	74	725
Cp1768	CATGGTGCTGGTGCTTAAAGTAAAAT	148	136	249	75	22	95	725
Cp1769	CATGGGATCCACATCAGGCCCCAAAA	136	52	197	94	111	135	725
Cp1770	CATGGCGTTTTTGCCGTGTTTGGCTC	71	59	78	126	202	189	725
Cp1771	CATGCCATCCCGTTGTCCTGGCTGGA	216	135	112	65	105	91	724
Cp1772	CATGCTCGTAACCTACAGGTCCATCC	190	65	98	180	57	134	724
Cp1773	CATGGGCGCAAAACATAATATTAGTA	181	117	102	150	60	114	724
Cp1774	CATGGCGAAAGTAGCGAGAACAGTGA	89	45	187	98	155	150	724
Cp1775	CATGATAGGATGTGTTTATCACAAGG	271	150	142	70	35	55	723
Cp1776	CATGGAGGGCAGCCTGACTACAGCAC	179	72	103	124	128	117	723
Cp1777	CATGTCCTATGAGTTGAACTGGCTGA	172	116	184	85	72	94	723
Cp1778	CATGAGTTACTGACGTTACAGATTTG	171	171	134	112	31	103	722
Cp1779	CATGTTGCCATTCGTGTAACTTAGTC	219	98	102	120	56	126	721
Cp1780	CATGGGTCATTAGCTCTTCTTCAGAT	165	134	99	120	71	132	721
Cp1781	CATGGCAAAGGGCAGCAACCTATAAA	148	88	86	105	139	155	721
Cp1782	CATGTCACCTACCTAAACATCACCAG	113	59	252	135	67	95	721
Cp1783	CATGCTCTGGCAAACACCAACCACAC	71	93	253	124	89	91	721
Cp1784	CATGCCTTTCGCCTTTCGAGTGCAAC	197	94	83	82	140	124	720
Cp1785	CATGAAGCAAACTGTATGTCGTCTTT	136	408	48	53	12	63	720
Cp1786	CATGCGGCTGATTTGGTTGCTAACGG	193	202	53	68	78	125	719
Cp1787	CATGCAAGTCGAACGTTGTTTTCGGG	138	207	209	30	80	55	719
Cp1788	CATGGCACCGTGTGGAACGTAGCAGC	134	152	25	35	200	173	719
Cp1789	CATGTTCTGCAGGTTGTTATGAATGC	128	177	233	74	31	76	719
Cp1790	CATGGCTCCTGTGAAGTACATCAGCC	233	75	165	72	71	102	718
Cp1791	CATGGTTGGGTGTGCAGGTGCGATGT	172	14	121	210	140	61	718
Cp1792	CATGATAGATTGGCTAAACTAAGAAA	101	272	128	98	41	78	718
Cp1793	CATGATGGATGGCTCAGTGTCTCCAT	55	125	206	131	80	121	718
Cp1794	CATGTGGCTTACTCAATCGTGAATTT	158	120	158	119	60	102	717
Cp1795	CATGGGTTGCTTATTAGATCAGTGGG	156	182	155	54	69	101	717
Cp1796	CATGAAGAGGTGCAGGCTGCTCATTC	211	142	145	62	78	78	716
Cp1797	CATGAATATGCACGGATTGTTCACTT	167	136	171	107	42	92	715
Cp1798	CATGTGTTTTCTCTGGTCTTGCTGGG	234	94	145	79	83	78	713
Cp1799	CATGCCATCGATGTGGCCGAAACTTG	177	136	78	82	118	122	713
Cp1800	CATGCCAGTTTTGCTGGGACTGTAAA	173	111	136	116	92	85	713
Cp1801	CATGTTTGAATGGTGAGCTAGAGCAT	117	180	140	118	51	107	713
Cp1802	CATGCATTCATATGAGGGTTTCCTCG	224	96	161	90	49	92	712
Cp1803	CATGGACAACCTGTGTGACTGTCCTA	122	186	73	177	31	123	712
Cp1804	CATGGTCTTGTGTCCAGTATCTTGTG	299	116	136	73	30	57	711
Cp1805	CATGGGGGGTGCTTTAATAATATTGT	163	210	97	79	80	82	711
Cp1806	CATGTTCAAGGTGATCTGTTGGCCCC	145	110	245	105	64	42	711
Cp1807	CATGGTGCAACTGGATGGCTTGTCAA	26	569	79	14	13	10	711
Cp1808	CATGGCCGATTTTCTTCAGAAGAGAA	95	118	41	65	188	203	710
Cp1809	CATGGCCTGTGCCGAGGACGAGAAAA	0	0	167	211	216	116	710
Cp1810	CATGCATGGGATGACCATTGGATCTT	225	117	61	231	19	56	709
Cp1811	CATGTTGCAAGGTGGGGAGGAGGCTG	179	106	136	13	122	153	709
Cp1812	CATGAAGGCCTTTGAAGAACTAAGGA	158	271	84	70	40	86	709
Cp1813	CATGTATAGAGTCATTTGAGTGTCTG	112	194	167	95	56	85	709
Cp1814	CATGTCCACTTGCGTAGTTAGGTATA	108	95	216	113	57	120	709
Cp1815	CATGCACTCAGTGGCTTAGCTGTCTC	151	68	130	154	86	119	708
Cp1816	CATGCCAGACAAGACCTCTCCCTTCT	146	131	139	115	61	116	708
Cp1817	CATGAGCCTTGACCGAAGGCCAACCG	166	99	76	107	125	134	707
Cp1818	CATGGAGAATGTTGTTCTGGTACCAC	126	114	187	113	68	99	707
Cp1819	CATGAGACACAGAGATGGAGTAATGT	180	42	217	142	48	77	706
Cp1820	CATGTTAATCTTCTCAAGGAGCGGAA	131	143	130	96	74	132	706
Cp1821	CATGTGAAAAATGGTGAAGCGTCCTT	89	102	169	115	107	124	706
Cp1822	CATGGTTCTGTTCATCGGGCACGTTC	137	40	146	124	103	155	705
Cp1823	CATGATGTGAAGGGTGTTGTTTCAAA	131	172	163	113	43	83	705
Cp1824	CATGGAAAATGCAGGTGCAGCCCTTA	126	207	213	45	33	81	705
Cp1825	CATGCCGGGAGAGGAGGAAGATGGCG	7	85	13	53	524	23	705
Cp1826	CATGAATCGGTACCGCGGAAAGATGG	221	168	83	47	73	112	704
Cp1827	CATGTTCCGAGAAAGCAGAAGCACGT	186	59	104	184	95	76	704
Cp1828	CATGTCCCAGATGCTAATGCTAGCTT	126	167	155	114	56	86	704
Cp1829	CATGGGTCTACGATGCGCTGAGTGAA	101	58	227	101	130	87	704
Cp1830	CATGCTGTCGGTGATATTCCCGGTGT	347	54	99	12	63	128	703
Cp1831	CATGGCACAAGCCCGTGAAGCTTGCA	117	17	114	187	129	139	703
Cp1832	CATGAATCAGTTCGTGCATCCAGGAG	172	105	133	78	71	143	702
Cp1833	CATGGCCCAAAAACGAGAAAGATCCC	158	39	111	87	176	131	702
Cp1834	CATGTCCTTGTTAATAGGGATGGTGG	107	50	334	30	100	81	702
Cp1835	CATGTTAATTTGAGCTTTACAAGTCT	100	137	159	124	55	127	702
Cp1836	CATGTAATGAAAGTGATGAGAGGTGT	166	207	165	51	59	53	701
Cp1837	CATGGCCAGTGATGAGTTTAAGATGA	137	157	127	108	62	110	701
Cp1838	CATGGCAGACCGGTGGAATCCGGCTG	129	62	81	138	155	136	701
Cp1839	CATGGTCACCCGTCACGCAATGTGGT	111	12	123	120	205	130	701
Cp1840	CATGCAGCATTTGTTTGGATTTCTTC	103	109	153	126	75	135	701
Cp1841	CATGTGTGTTTGTTTTTGCTGGGTTC	96	103	180	106	89	127	701
Cp1842	CATGTTGTGCTCTTATTGGCTTCTTA	80	245	153	102	20	101	701
Cp1843	CATGGAGTTTCTCTCTCCACCAAAAT	7	252	136	119	74	113	701
Cp1844	CATGCAACCCTGGCCAGAAGAGTTAG	197	71	121	109	85	117	700
Cp1845	CATGGCTATTGATGTTAGCTTGGCTA	123	321	83	51	34	88	700
Cp1846	CATGTGGTAGCAGAGGTGGTTTGGAT	114	76	216	131	66	97	700
Cp1847	CATGTTCTCAATGTTTGGGTTCTTTG	357	18	29	249	7	39	699
Cp1848	CATGGAGAAGCGATTAGAGGGCTTAA	141	218	84	67	66	123	699
Cp1849	CATGTCTCAGGTAAATTATGTAGCCA	177	50	181	172	11	107	698
Cp1850	CATGGAGCCCTCTTTTCGTTCTTCCA	168	75	148	135	92	80	698
Cp1851	CATGATCGTCTCTCTCAACAGCGCAC	153	102	128	106	88	121	698
Cp1852	CATGGAGATTTTGAGTGCCAAGGGGC	291	2	159	122	23	100	697
Cp1853	CATGACAGTTTCTAGCGTTTGCACGT	260	129	88	55	92	73	697
Cp1854	CATGAAGCATTTGGGAGCAATTGGGC	230	115	155	76	61	60	697
Cp1855	CATGTTCAACTGAAAGGAGTTTTGAG	64	172	218	104	65	74	697
Cp1856	CATGTCTTAATTCCTCGAATGCATAG	422	235	32	0	7	0	696
Cp1857	CATGGATGGCCAGGAGCTAAATGGGC	275	95	134	42	79	70	695
Cp1858	CATGAGGTTCGTGTTTGCCTCCGGCC	188	87	50	132	114	123	694
Cp1859	CATGCTGTTGAAGTGGGGTATGAGCG	221	111	149	53	83	76	693
Cp1860	CATGCTGACAATCCTGTACCCTCTGG	171	66	192	51	103	110	693
Cp1861	CATGGCTGGAAGGAAAGCCATATAGT	143	187	131	78	50	104	693
Cp1862	CATGTGGTATGATGGCTGACATTGTT	129	191	186	34	56	95	691
Cp1863	CATGGCTTTTGGATGCGGTCACACAA	52	100	107	114	175	143	691
Cp1864	CATGGCCGGGGAGACACCTGTTTGAG	249	42	11	291	96	1	690
Cp1865	CATGGTGGGCAGTGTACGGCCGAGGG	183	46	116	58	131	156	690
Cp1866	CATGTTGATGTGGCAAGTTTGTTGAT	177	142	127	84	63	97	690
Cp1867	CATGGCTGCCATAGGGTTCATCTCCT	101	74	159	122	81	152	689
Cp1868	CATGTGATCGGTCAGCCAGTGGATCA	307	47	110	89	108	27	688
Cp1869	CATGAGAGCTTCCATCCCCCTTGCAC	150	116	104	141	67	110	688
Cp1870	CATGTGGTGGAACGCTGGCTGCCCTC	143	43	29	196	56	221	688
Cp1871	CATGTATGCAACTAAATAGTTGTCGT	0	0	132	99	50	407	688
Cp1872	CATGTGGTCTATGAGAGGAAGAAGCA	242	172	136	131	6	0	687
Cp1873	CATGGTTCTGCTCCTGATATTGCTGG	166	185	88	73	58	117	687
Cp1874	CATGCATGTCAGCCGACTGGTTGAGA	147	86	99	130	101	124	687
Cp1875	CATGAAGGAAAAACCTGGTCTGATAT	148	90	163	77	90	118	686
Cp1876	CATGCAATTCCTCTGACCTTGAGAAG	167	97	153	91	75	102	685
Cp1877	CATGTCTCCACCAGAGTTATGGGAAC	160	77	169	114	54	111	685
Cp1878	CATGCCGCGGTGGTTCCTTTCACCAT	146	33	100	94	177	135	685
Cp1879	CATGGAAGGATGACGTTGATGTAGGA	148	126	118	126	62	104	684
Cp1880	CATGGAGCTCTATGAGTGGAAGAAGG	301	198	70	43	17	54	683
Cp1881	CATGGATTTCCAATTGTTTTCCCCCC	140	168	96	92	42	145	683
Cp1882	CATGTCCCTCCAGTTGGAGCAGGGAG	186	57	124	130	77	107	681
Cp1883	CATGTACTAGACTTGTGATGATGATA	181	144	205	83	50	18	681
Cp1884	CATGAGGAATATGTATTCAACCTTGC	159	159	171	98	40	53	680
Cp1885	CATGGAAGAGTTGCCCCACACAGGGG	95	221	169	43	94	58	680
Cp1886	CATGCAAACAACGCGGGACAACCACG	50	163	96	82	97	192	680
Cp1887	CATGGTTCTTGAGCTGGGTTTGGTTG	161	116	138	101	83	80	679
Cp1888	CATGACTGGTTGTTATGCTGTCCACT	126	70	224	124	43	92	679
Cp1889	CATGGATCTAGATGAGGTGGAGTGCA	195	70	93	153	62	105	678
Cp1890	CATGGGGCTGTGATTTGAGCTATGAC	185	72	97	111	100	113	678
Cp1891	CATGGATGGAAACAACAGCGAGGACT	155	71	104	160	77	111	678
Cp1892	CATGGAGAGAGAGAAGAAGTAAGAAG	123	217	42	105	54	136	677
Cp1893	CATGTGAAGGAGTGAGTGAAGTTGAG	73	52	197	145	84	126	677
Cp1894	CATGCCAAGTGGGCCGTCAGCACCCG	0	0	51	159	110	357	677
Cp1895	CATGCCACGTCAGACGTCACAGAAGA	334	25	44	53	199	20	675
Cp1896	CATGGTTGGGCCTCTGAACTCCATAG	140	69	151	124	96	95	675
Cp1897	CATGGGCTTCTCCAATGGAGGGCTTT	111	86	121	121	111	125	675
Cp1898	CATGACCTGGGTCGAGTGGTAGACAA	106	85	145	82	125	132	675
Cp1899	CATGATGATGAAAGGGAAATTGCCTT	222	249	118	58	27	0	674
Cp1900	CATGGAGGAAAGAAGATTCGCAATGG	142	149	146	57	81	99	674
Cp1901	CATGTGGCTTAAACCTGTGACATATA	86	143	144	95	71	135	674
Cp1902	CATGTGGAGCACTGGAAGGTTCCCAA	40	158	81	84	56	254	673
Cp1903	CATGGGTGGAGATGAGGTGAAGTTAG	180	82	134	137	44	95	672
Cp1904	CATGAAACCTGGACTTGCTGAGATGA	174	234	41	152	25	46	672
Cp1905	CATGGCTGAATACAAAGCTGACCTTG	116	99	196	91	54	116	672
Cp1906	CATGTGTCACAATGTGTGTGGGTTGA	79	487	26	34	7	39	672
Cp1907	CATGTTTGAATGTCTGAGGGTTGTGT	189	87	176	85	62	72	671
Cp1908	CATGGGGTCTGCAAGTCTGATTTAGG	168	129	133	65	68	108	671
Cp1909	CATGAAACCTTGAAAGCTGTTGTAGC	162	139	84	101	41	144	671
Cp1910	CATGGCCGTCAATTGAAGGTTACTGC	150	69	121	143	93	95	671
Cp1911	CATGAGACCCTGAAGCGCACAAGGTC	133	7	88	238	74	131	671
Cp1912	CATGGACGCCTTGGATATGGGAGGAA	131	94	132	103	90	121	671
Cp1913	CATGTCAGGTGCTGCAATGTTTCCTA	172	33	187	88	99	91	670
Cp1914	CATGCAAAGTATCCAAGCATTTGCTG	77	127	123	213	19	111	670
Cp1915	CATGCTTCGGTGCCTATTCCTGCACC	136	53	125	137	115	103	669
Cp1916	CATGATGATGGCCAGCCCAATATCCC	198	79	136	115	54	86	668
Cp1917	CATGGGTTACTAACTGCGCAAGCTCA	197	44	121	151	65	89	667
Cp1918	CATGTCCGCATTCTTGGGTCCTGATC	183	51	67	209	96	61	667
Cp1919	CATGCCGAAAGGGGCAGGAGTACACG	124	48	84	186	98	127	667
Cp1920	CATGACAAATGATGGGATTGTACTCA	134	51	207	136	75	63	666
Cp1921	CATGTTTACACTGAGGGAACGGCAAG	125	105	130	123	78	105	666
Cp1922	CATGGATTTGCAATCCCAATGCGAAA	150	109	170	58	67	111	665
Cp1923	CATGGGTGTTCTTCAACTTTCTAGGT	133	165	165	90	58	54	665
Cp1924	CATGGATGCCCGCCACAGGTTAGGCA	106	39	104	106	184	126	665
Cp1925	CATGAGTGTATCGTAATTAATAAACT	0	0	355	205	69	36	665
Cp1926	CATGCTGGAAACAAGTTTGAACTCTG	304	93	66	31	88	82	664
Cp1927	CATGAACAGGTTTGGTGGCAGGATGA	137	173	36	148	21	149	664
Cp1928	CATGGCGTCAACTTCTGATGCGAAGT	81	227	50	84	68	154	664
Cp1929	CATGCAGGTCAACTTGCAGTTTCTTG	163	90	139	98	77	96	663
Cp1930	CATGTGATTGCAGAAGGTTTAAGCAA	160	113	150	68	36	136	663
Cp1931	CATGTCGGCAGGGTTAAGTACACGAA	0	663	0	0	0	0	663
Cp1932	CATGGAACTCTATAGAGAGAAGAGGG	129	110	234	66	62	61	662
Cp1933	CATGACGATAAGCTTGCTTGTGTCTC	114	215	122	89	26	96	662
Cp1934	CATGGACTGCCCTTGTCACTCCCACC	87	57	118	132	77	191	662
Cp1935	CATGAAAGCACTTGGTGCGCTTGACA	197	66	97	128	71	101	660
Cp1936	CATGTTCTGGCATTAGTAATCTACTA	155	53	262	92	84	14	660
Cp1937	CATGACTAGCTGTTGGATTGTGTGTA	114	62	221	76	90	97	660
Cp1938	CATGACCACCTGCGTTTTCGTCTGTC	267	93	77	97	121	4	659
Cp1939	CATGGCAGCTAGCCCATCCTTGTGGG	205	84	140	91	77	62	659
Cp1940	CATGAACAGGCTTGGTGGCAGGATGA	204	238	139	0	78	0	659
Cp1941	CATGGATGAGATAAGTAAGTTTGTGT	190	123	125	107	56	58	659
Cp1942	CATGGAGTTGAGCACTTGCAAAAAAA	166	93	144	73	76	107	659
Cp1943	CATGAAGATTTGTCTGAGGGAGGACT	47	43	258	108	74	129	659
Cp1944	CATGTTTTGATGGTGGTTGAGCGGCG	124	57	131	124	136	86	658
Cp1945	CATGTATCGCTGCCACTGAGTCCTGC	120	163	92	115	61	107	658
Cp1946	CATGTTGTATCAGCTTACAGGGTTGA	113	133	194	113	47	58	658
Cp1947	CATGTCTGGAAAACTTGTGTTGGTAA	93	111	165	89	107	93	658
Cp1948	CATGTCCGCCGCCTCCTCCACCACCG	31	320	13	21	32	241	658
Cp1949	CATGGTTCTGAACTCCTACGTAGTAA	174	108	139	78	48	110	657
Cp1950	CATGGACCATCGATCTTAGCAATCTA	153	69	146	101	84	104	657
Cp1951	CATGGGGCTTATGCCTGGAATAATAT	123	158	110	97	38	131	657
Cp1952	CATGAGATTTTAAGGGTTGGTTTGCT	122	156	94	90	61	134	657
Cp1953	CATGTTTTGTTTGTGCATTGCTTGCC	111	76	203	105	70	92	657
Cp1954	CATGGCGATTGTGGTGAAAAAACCTG	101	215	53	64	93	131	657
Cp1955	CATGTTGTATTGGCATTTCGAAAGTG	101	94	170	103	79	110	657
Cp1956	CATGCACCACCACCCATAGAATCAAG	34	186	267	131	21	18	657
Cp1957	CATGGACTCCAGAGGTTGTTGCATTG	137	76	108	91	94	150	656
Cp1958	CATGCTACCTTGAAAGGACCAAGTGT	191	181	96	15	54	118	655
Cp1959	CATGTAATTTATCCAGGGCGTCAGAC	178	150	126	84	46	71	655
Cp1960	CATGTATGGAGCTAGCACCCCACTGG	138	105	65	206	73	68	655
Cp1961	CATGTAAACTCCCTGGGGGATTGAAA	69	75	234	123	44	109	654
Cp1962	CATGTGCCGGAAGCAGCCAGGCATTG	94	51	118	62	209	119	653
Cp1963	CATGGCCATTGTTGTGGTCTTTATGG	210	112	58	120	70	82	652
Cp1964	CATGGCTGAGTACTGTGAAAAGGAGA	129	129	112	107	66	109	652
Cp1965	CATGAGTTACAAGCGACCCGGAACGC	69	31	225	66	113	148	652
Cp1966	CATGAAACCGCTTATGAATTGAAGAA	0	596	0	0	0	56	652
Cp1967	CATGGACTCACCACTGGGTCTACTGG	187	339	7	39	48	31	651
Cp1968	CATGTCGTGATCACACTCCGGCTACC	131	144	91	102	61	122	651
Cp1969	CATGTGGAACTCATTGCTATCAATCA	125	200	143	97	29	57	651
Cp1970	CATGTTGAGCCTGGAAATCGAAAGAT	85	86	143	138	91	108	651
Cp1971	CATGGGGAAAATTAAGACGGTTCCAG	165	111	76	56	117	125	650
Cp1972	CATGAGTGGCGTCCAAGATCACTATT	130	107	105	113	68	127	650
Cp1973	CATGGTGGTCTGCTTTTCAAGATCTT	87	45	133	173	70	142	650
Cp1974	CATGAGAAAGCAGAGGATGCAAAGCC	222	87	114	99	54	73	649
Cp1975	CATGGGGGGATTTTAGCTTGTAATCA	149	7	189	106	102	96	649
Cp1976	CATGACACTGCCGGCAATGGTGGCTA	139	6	96	140	138	130	649
Cp1977	CATGATGAGAATGGCCCAAGCTTGTA	112	69	69	131	100	168	649
Cp1978	CATGGTACTTTCTGTTGAATTGTCGA	62	329	101	38	26	93	649
Cp1979	CATGCTGCAAAGGTCAAGAGCGCTCC	3	28	31	15	11	561	649
Cp1980	CATGAGCAGAAGACCGAAGGAATGAG	151	135	99	101	51	111	648
Cp1981	CATGCAAAACACTGGCTGAAAATCCA	140	148	88	44	87	141	648
Cp1982	CATGCTTTGTATGTGTGTTGATAGTT	102	197	163	77	45	64	648
Cp1983	CATGGTCTACCAGAAGTTCGATAGGA	83	194	113	61	61	136	648
Cp1984	CATGTTGCTGGAACTGCTTTGAATAT	202	88	69	133	53	102	647
Cp1985	CATGAAAAGCTGACTGAGAGAGCAGG	179	139	79	63	69	118	647
Cp1986	CATGCACTCCTTGCAGCATTTGTGGT	166	78	117	43	125	118	647
Cp1987	CATGTTTGAATAGAATTTGCCCGCCC	130	136	118	71	83	109	647
Cp1988	CATGGCAAAAACTGCTCTGAAGCTCT	129	120	87	81	124	106	647
Cp1989	CATGACTTGGCCAACCTGCAGAAAAA	114	103	110	62	118	140	647
Cp1990	CATGGAAGGGTGATGGTCGATGAGCA	68	50	142	194	85	108	647
Cp1991	CATGGGGAGTTAGCCGCACCCACGAA	27	241	65	143	69	102	647
Cp1992	CATGGTGAATCATAAGGTCATCTACC	145	189	100	115	28	69	646
Cp1993	CATGTGATGGCTTACAGTTCGTTTGG	138	66	241	18	62	121	646
Cp1994	CATGAACTCCGATCCCAAACCCCAGC	121	138	74	119	64	130	646
Cp1995	CATGCAAGAGTCCTCTCCCGTAGGTG	267	65	124	24	79	86	645
Cp1996	CATGGATATCAGCTGTAGTGTCCTCA	184	95	163	95	26	82	645
Cp1997	CATGAAAGTGACTCTTGTGCTTTCAA	158	149	186	73	15	64	645
Cp1998	CATGGGACTGATTATGACCGAGACAA	155	96	100	85	84	125	645
[truncated: 34,381 more rows]
