# Supplementary material for: Digital Transcriptome Analysis of Putative Sex-Determination Genes in Papaya (Carica papaya)
Source: PLoS One. 2012 Jul 16;7(7):e40904. doi: 10.1371/journal.pone.0040904 (PMC3397944; doi:10.1371/journal.pone.0040904)
Supplement: Table S3 — SuperSAGE tags specifically mapped on the sex chromosome (SC-tags). * Predicted gene or EST, which showed perfect match to 26-bp tag sequence. ** Predicted gene, which was found within 2 kbp upstream of the tag sequence. *** Deduced proteins were determined by BLASTX searching of genomic sequences upstream of the SuperSAGE tags as described in method. (XLS) [file pone.0040904.s005.xls]

## Sheet: Sheet2
						Tag count
Tag ID	Tag sequence	BAC clone	sex chromosomes	Start	End	P1	P2	P3	P4	P5	P6	predicted gene*	EST*	predicted gene located upstrem of the tag**	deduced protein for the putative corresponding gene***
Cp48	catggagggtgtgctctgttcttatt	PH95I24	X	54504	54529	3084	1605	2983	2378	1189	1727			supercontig_66.86|PACid:16424654	XP_002513885, Pollen-specific protein C13 precursor
Cp221	catgtcggggggtgcggcggcagata	54M22	X	76369	76394	578	12	498	1173	921	846	supercontig_66.17|PACid:16424578		supercontig_66.17|PACid:16424578	XP_002534484.1, transcription factor
Cp262	catgtgtgtgtgtgtgtgtgtcagtt	75H06	Yh	145124	145149	573	1429	548	324	167	450				CAA79702.2, mitochondrial formate dehydrogenase
		49A07	X	150090	150115										CAA79702.2, mitochondrial formate dehydrogenase
Cp304	catgagcgtgaagaagcagctggagg	95B12	Yh	104131	104106	878	1019	223	386	200	340	supercontig_66.121|PACid:16424566	gi|186796990|gb|EX293926.1	supercontig_66.121|PACid:16424566	AAL69493.1, H+-transporting ATP synthase
		61H02	X	81880	81855										AAL69493.1, H+-transporting ATP synthase
		71E16	Yh	108530	108555										AAL69493.1, H+-transporting ATP synthase
		DM62K05	Yh	26393	26418										AAL69493.1, H+-transporting ATP synthase
		DM10G24	X	40096	40121										AAL69493.1, H+-transporting ATP synthase
Cp370	catgtgtagttgagggtttggatgat	22E07	X	8434	8459	254	816	747	346	176	300				CAN74183, hypothetical protein
		31E12	X	22315	22290										CAN74183, hypothetical protein
Cp565	catgggcccatcgaaccgtgtttttt	31E20	Yh	705	730	410	222	304	322	313	378		gi|186801174|gb|EX280437.1		XP_002282641.1, ribosomal protein L10a
Cp892	catgagtgcgcggttgtcccattgct	84M10	X	7308	7333	212	143	208	220	276	251			supercontig_177.23|PACid:16411121	XP_002327271.1, oligopeptide transporter
Cp926	catgtctcaaggcttggcttctaggt	93K15	X	178264	178239	233	185	313	166	129	239	supercontig_66.44|PACid:16424608	gi|186796929|gb|EX276544.1	supercontig_66.44|PACid:16424608	NP_176707.3, heat shock protein binding protein
Cp1161	catgaagtttttgaggattttggttc	54M13	X	158473	158448	169	111	297	192	111	165		gi|186881546|gb|EX281884.1		No significant homologies found
Cp1247	catgcaagagttgctgcagcagatgc	39A12	X	40363	40338	346	293	84	173	24	73	supercontig_66.46|PACid:16424610	gi|186741752|gb|EX280099.1	supercontig_66.46|PACid:16424610	XP_002526823.1, Gibberellin-regulated protein
Cp1249	catggctgcggacagggatcagggct	75H06	Yh	89862	89837	220	140	101	1	283	247	supercontig_39.87|PACid:16419101	gi|186763931|gb|EX254291.1	supercontig_39.87|PACid:16419101	NP_198846.1, integral membrane protein
		49A07	X	94865	94840										NP_198846.1, integral membrane protein
Cp1299	catgcgagcgatcagattggtttaag	65C06	X	11852	11877	277	119	108	121	163	172		gi|186823161|gb|EX253607.1		NP_174777.2, SPla/RYanodine receptor (SPRY) domain-containing protein
Cp1343	catgccttctcccttccaacaatgtt	54A09	X	22874	22849	201	112	221	170	99	132		gi|186707730|gb|EX262735.1	supercontig_507.2|PACid:16421750	AAX96186.1, endomembrane protein emp70
Cp1358	catgaggctgcaggtttatccaactt	79M13	X	42572	42547	150	123	270	218	57	108				ABD32433.2, Ankyrin
Cp1458	catgagagcagtctgttaacgcaaga	75H06	Yh	94864	94839	238	162	203	99	60	108		gi|186878224|gb|EX270809.1	supercontig_39.89|PACid:16419103	XP_002517336.1, farnesyltransferase subunit beta
		49A07	X	99865	99840										XP_002517336.1, farnesyltransferase subunit beta
Cp1761	catgttctggggagagtgacggtgca	PH95I24	X	85621	85596	233	20	106	188	81	99		gi|186709776|gb|EX269651.1	supercontig_66.83|PACid:16424651	XP_002284214.1, hypothetical protein
		93K15	X	71887	71912										XP_002284214.2, hypothetical protein
Cp1841	catgtgtgtttgtttttgctgggttc	65C06	X	3366	3391	96	103	180	106	89	127		gi|186794518|gb|EX286148.1	supercontig_66.19|PACid:16424580	XP_002887409.1, zinc finger protein
		54M22	X	69858	69883										ABI85391.1, transcription factor
Cp1939	catggcagctagcccatccttgtggg	69D05	X	95374	95399	205	84	140	91	77	62	supercontig_66.29|PACid:16424591	gi|186706403|gb|EX293890.1	supercontig_66.29|PACid:16424591	NP_173680.1, tRNA-nucleotidyltransferase
Cp2554	catggccgaatctttgagggagaaga	67C23	Yh	502	477	104	74	71	64	84	103		gi|186794039|gb|EX292180.1		NP_566293.1, glycine-rich protein
Cp2671	catgtttgcaagtacagagtttgcca	71E16	Yh	7577	7552	261	159	0	0	18	41				ACY82403, MADS-box protein
Cp2907	catgattagggcaaaggtgtcaaaag	65C06	X	45784	45759	125	94	51	50	48	70			supercontig_66.12|PACid:16424564	XP_002325974.1, inositol phosphatase
		54M22	X	148511	148536										XP_002325974.1, inositol phosphatase
Cp2980	catgtggcagccttgatatgagttct	50J21	X	22562	22587	136	28	91	72	45	55		gi|186817449|gb|EX281118.1	supercontig_66.58|PACid:16424623	XP_002526846.1, transmembrane protein
Cp3177	catgttgtagcattgctcgtcctagg	46O19	X	22036	22011	74	68	129	66	10	51			supercontig_186.12|PACid:16411693	XP_002521454.1, monodehydroascorbate reductase
Cp3440	catgcctagttgttgagttccctgct	54M22	X	8629	8604	79	74	62	56	42	55		gi|186751402|gb|EX280410.1		XP_002534486.1, r2r3-myb transcription factor
Cp3811	catgagcggaacaattcacaacaaca	33L10	Yh	802	777	66	44	115	35	46	17	supercontig_1598.1|PACid:16409938		supercontig_1598.1|PACid:16409938	ABN08611, cystathionine beta synthase
Cp3997	catgggagtagctgttgggaactgtg	31E20	Yh	503	528	98	61	34	59	12	40	supercontig_6.424|PACid:16423625	gi|186801174|gb|EX280437.1	supercontig_6.424|PACid:16423625	XP_002282641.1, ribosomal protein L10a
Cp4001	catgtaattcgcggtgcttctgatct	84J07	X	107095	107070	50	69	20	94	21	50	supercontig_215.9|PACid:16413751	gi|186860102|gb|EX276481.1	supercontig_215.9|PACid:16413751	XP_002524640.1, Protease degQ precursor
Cp4076	catgagcggaaccagcatacacttga	80F18	X	97491	97516	62	55	47	51	38	44	supercontig_66.110|PACid:16424554		supercontig_66.110|PACid:16424554	XP_002891094.1, lectin protein kinase
Cp4274	catgtttcattctgcgctgcaaatac	08K16	X	56942	56917	21	32	120	22	25	61				XP_002337775.1, predicted protein
		08K16	X	55583	55558										XP_002337775.1, predicted protein
		08K16	X	50351	50326										XP_002337775.1, predicted protein
		08K16	X	46035	46010										XP_002337775.1, predicted protein
		08K16	X	43412	43387										XP_002337775.1, predicted protein
		08K16	X	39410	39435										XP_002337775.1, predicted protein
		08K16	X	34428	34453										XP_002337775.1, predicted protein
		08K16	X	30656	30681										XP_002337775.1, predicted protein
		08K16	X	26933	26958										XP_002337775.1, predicted protein
		136D11	X	82417	82442										XP_002337775.1, predicted protein
		136D11	X	78437	78462										XP_002337775.1, predicted protein
Cp4300	catgaaaaccagactcaagctagtga	69D05	X	30774	30749	57	40	41	51	39	50	supercontig_66.26|PACid:16424588		supercontig_66.26|PACid:16424588	XP_002526804.1, transcription factor
Cp4441	catgaggtttagctttgtagcgccat	87M18	X	78879	78854	55	52	56	61	8	36			supercontig_3240.1|PACid:16417507	ABK06450.1, protein kinase
Cp4498	catggagggattcctttgacggggat	54A09	X	86971	86996	48	42	26	44	41	63				XP_002521771.1, phosphoglycerate dehydrogenase
Cp4548	catgaattgcctgaaaatggtaggcc	PH95I24	X	80220	80245	160	7	23	42	13	15	supercontig_66.81|PACid:16424649	gi|186876640|gb|EX251089.1	supercontig_66.81|PACid:16424649	XP_002513892.1, beta-glucosidase precursor
Cp4578	catgaattccctagacccccatttga	50J21	X	34053	34078	68	53	54	24	21	38		gi|186840698|gb|EX303126.1		ADL36633.1, C2H2L domain class transcription factor
Cp4694	catggagcttccacttaggcattcaa	46O19	X	17204	17179	23	25	130	50	16	6			supercontig_186.12|PACid:16411693	CAB40067.1, retrotransposon
Cp4815	catgtcaaaatctagcttccccaact	33L10	Yh	1012	987	45	56	52	26	31	32			supercontig_70.60|PACid:16425347	XP_002512828, ubiquinol-cytochrome C reductase
Cp4923	catgtttggaactggtagcaataggc	99B01	X	79429	79404	40	55	42	8	23	69			supercontig_66.2|PACid:16424581	XP_002521787.1, hydrolase
		PH12G20	X	91945	91920										XP_002521787.1, hydrolase
Cp4994	catgaagatggagatggcgatcgcga	54A09	X	31139	31164	125	12	40	15	18	22	supercontig_507.3|PACid:16421751		supercontig_507.3|PACid:16421751	XP_002521807.1, hypothetical protein
Cp4997	catgcgagagtgtagcgcattgtata	41F24	Yh	91667	91642	87	65	0	0	34	46				No significant homologies found
Cp5033	catgccttagaaggatctcttctgac	50J21	X	1006	1031	78	45	49	29	9	19				XP_002315801.1, predicted protein
		39A12	X	5717	5692										XP_002315801.1, predicted protein
Cp5050	catgtacaacttggatagaatgaagt	69D05	X	26530	26555	37	81	32	50	6	23		gi|186747917|gb|EX266546.1		ABD78311.1, SLL1 protein
Cp5098	catggtgttcgggagcatcaaacaga	69D05	X	142301	142326	44	31	31	34	30	56	supercontig_66.36|PACid:16424599	gi|186871965|gb|EX267497.1	supercontig_66.36|PACid:16424599	NP_193319.6, protein binding
		93K15	X	36465	36440										NP_193319.6, protein binding
Cp5283	catgttggaggccattgacacatcta	87M18	X	79244	79219	33	33	33	34	35	48				ABK06450.1, protein kinase
Cp5347	catggacaggtcaattactcctggct	84M10	X	6676	6701	39	44	81	13	15	21	supercontig_177.23|PACid:16411121	gi|186808281|gb|EX250472.1	supercontig_177.23|PACid:16411121	XP_002327271.1, oligopeptide transporter
Cp5355	catgaaaattgagttctcctgaattg	87M18	X	72126	72151	73	21	37	35	24	22			supercontig_39.96|PACid:16419111	XP_002517350.1, clasp
Cp5369	catgtcaaagctaatgaagttttcta	30B21	X	82417	82442	35	38	39	42	17	41		gi|186799302|gb|EX262806.1		XP_002520016.1, ADP-ribosylation factor
		85C03	X	181700	181725										XP_002520016.1, ADP-ribosylation factor
Cp5508	catggagcttgtggatcaccgcagga	PH95I24	X	118429	118454	53	25	37	29	19	41	supercontig_66.92|PACid:16424661	gi|186784455|gb|EX278952.1	supercontig_66.92|PACid:16424661	ABM17060.2, sulfate transporter
Cp5582	catgatcaagagcctttgtgttttag	93K15	X	92804	92829	67	24	46	14	24	25		gi|186788913|gb|EX235721.1		XP_002872452.1, calcium dependent protein kinase
Cp5678	catggctttgaaattgagaaagaggg	50J21	X	165902	165877	41	22	30	20	38	45		gi|186776740|gb|EX282595.1		XP_002529005.1, Non-imprinted in Prader-Willi/Angelman syndrome region protein
Cp5682	catgtctggctgtacccaggttctgc	PH95I24	X	54365	54390	34	19	32	60	19	32	supercontig_66.86|PACid:16424654	gi|186882410|gb|EX239647.1	supercontig_66.86|PACid:16424654	XP_002268073.1, hypothetical protein
Cp5870	catggtattgtatgattttgacaagg	69D05	X	98426	98451	40	44	22	27	24	31	supercontig_66.30|PACid:16424593	gi|186771461|gb|EX272549.1	supercontig_66.30|PACid:16424593	XP_002533878.1, protein disulfide isomerase
Cp5964	catggcggcaagactctgcacgggct	65C06	X	122634	122609	59	36	1	13	21	54				No significant homologies found
		54M22	X	131136	131111										No significant homologies found
Cp5976	catgtccttcacttatgatggaacct	102N12	Yh	80033	80058	40	72	6	39	5	22	supercontig_215.11|PACid:16413741	gi|186855045|gb|EX274513.1	supercontig_215.11|PACid:16413741	AAB65822.1, carbonic anhydrase
		10J17	X	91418	91443										AAB65822.1, carbonic anhydrase
		84J07	X	65976	66001										AAB65822.1, carbonic anhydrase
Cp6260	catgatgaggtagttaactggtcctt	69D05	X	143125	143100	8	73	33	16	6	36		gi|186704680|gb|EX275831.1	supercontig_66.35|PACid:16424598	XP_002327338.1, white-brown-complex ABC transporter
		69D05	X	134184	134209										XP_002327338.1, white-brown-complex ABC transporter
		93K15	X	44582	44557										XP_002327338.1, white-brown-complex ABC transporter
		93K15	X	35641	35666										XP_002327338.1, white-brown-complex ABC transporter
Cp6446	catgtatattggaggaatgtgtgttg	84M10	X	34073	34048	32	20	42	36	15	20				XP_002521798.1, Patellin-5
Cp6509	catggattcccctgcaaaaactctca	69D05	X	123815	123790	22	8	20	41	35	37		gi|186875652|gb|EX293999.1	supercontig_66.33|PACid:16424596	XP_002533873.1, hypothetical protein
		93K15	X	22334	22309										XP_002533873.1, hypothetical protein
Cp6596	catgcgaaaacagccgccgttggatt	50J21	X	322726	322751	26	18	32	24	16	44	supercontig_66.71|PACid:16424638		supercontig_66.71|PACid:16424638	ABA08446.1, sucrose transporter type 1
Cp6673	catgtttgctctagctaacttctctt	54M22	X	73678	73703	17	53	27	15	12	34				XP_002885358.1, 50S ribosomal protein
Cp6713	catggaacaacctcggtgatgcatat	50J21	X	40971	40996	48	38	28	12	22	8	supercontig_66.55|PACid:16424620		supercontig_66.55|PACid:16424620	XP_002526843.1, tetratricopeptide repeat protein
Cp7178	catgggggccgtctcaagtgccctta	39A12	X	39821	39846	5	125	1	4	0	7	supercontig_66.47|PACid:16424611	gi|186799019|gb|EX293812.1	supercontig_66.47|PACid:16424611	XP_002526823.1, Gibberellin-regulated protein
Cp7289	catggtgtgtggaactgaaatgaagt	39A12	X	38672	38697	18	50	21	21	4	24			supercontig_66.48|PACid:16424612	XP_002874579.1, hypothetical protein
Cp7298	catgctgtaagaagggatcttgtgcg	80F18	X	66319	66344	48	23	14	23	11	18	supercontig_66.113|PACid:16424557	gi|186838138|gb|EX260765.1	supercontig_66.113|PACid:16424557	XP_002533796.1, hypothetical protein
Cp7324	catgcggtagcagtgcaggcccatcc	80F18	X	90153	90128	13	59	10	31	11	13	supercontig_66.111|PACid:16424555		supercontig_66.111|PACid:16424555	XP_002513301.1, ATP binding protein
Cp7338	catgaaggtgaactggttggtatatt	69D05	X	82681	82706	30	22	44	18	10	12			supercontig_66.28|PACid:16424590	CAE46658.1, alpha4-fucosyltransferase
Cp7385	catgagagatgtagtcaaggtgctca	54A09	X	54870	54845	17	64	13	14	11	16	supercontig_177.22|PACid:16411120	gi|186771563|gb|EX298953.1	supercontig_177.22|PACid:16411120	ACM89538.1, leucine-rich repeat transmembrane protein kinase
Cp7481	catgcataatccatagaggtggatga	PH95I24	X	112964	112989	76	12	20	9	14	1			supercontig_66.90|PACid:16424659	XP_002285808.1, hypothetical protein
Cp7624	catgctacgccatccacggttcagga	65C06	X	135347	135372	7	16	9	11	8	78	supercontig_66.7|PACid:16424636	gi|186838016|gb|EX273077.1	supercontig_66.7|PACid:16424636	XP_002521817.1, synaptotagmin
		23D15	X	1711	1736										XP_002521817.1, synaptotagmin
Cp7648	catggcgggcatctcgaaaagctaat	06M23	X	13599	13574	19	9	35	51	5	9				CAA48183.1, ribosomal protein L12
Cp7929	catgtatccacggcaccacttcagtt	71E16	Yh	25368	25343	0	122	0	0	0	0				ACY72569.1, retrotransposon
Cp8095	catgaaattcaatggtttgtccgtgg	84M10	X	85392	85367	22	11	42	13	10	20				XP_002521798.1, Patellin-5
Cp8131	catggcaggggcagatggtcccactc	61H02	X	75867	75892	25	13	28	20	12	19			supercontig_66.123|PACid:16424568	ABS32228.1, somatic embryogenesis receptor kinase
		DM10G24	X	46110	46085										ABS32228.1, somatic embryogenesis receptor kinase
Cp8240	catgcagagagagaggagagggaaag	54A09	X	90039	90014	21	38	27	10	8	11				XP_002323740.1, histone acetyltransferase
Cp8510	catgccttagcaaggagggttctcta	PH95I24	X	127388	127413	17	12	30	16	19	16		gi|186859904|gb|EX277590.1	supercontig_66.97|PACid:16424666	CAN66052.1, hypothetical protein
Cp8602	catgtttctcccaacgaacaaactcc	85B24	Yh	218108	218083	29	15	0	0	26	38				XP_002263526.1, hypothetical protein
Cp8743	catgaggcgttctacgtgaggaacaa	102N12	Yh	59081	59106	4	13	23	15	8	43	supercontig_215.13|PACid:16413743	gi|186705142|gb|EX282645.1	supercontig_215.13|PACid:16413743	XP_002524645.1, conserved hypothetical protein
		10J17	X	69685	69710										XP_002524645.1, conserved hypothetical protein
		84J07	X	44243	44268										XP_002524645.1, conserved hypothetical protein
Cp9059	catggaacgagcattgagtatgcaaa	46O19	X	20227	20202	27	7	30	20	5	11			supercontig_186.12|PACid:16411693	CAN74819.1, hypothetical protein
Cp9065	catgttggaagaggcggtggagtatg	54A09	X	116631	116606	24	13	12	13	22	16				NP_174776, transcription factor bHLH80
Cp9200	catgacctcgtcaatgtcaaagccca	PH95I24	X	54368	54343	24	18	31	10	11	4	supercontig_66.86|PACid:16424654	gi|186882410|gb|EX239647.1		XP_002284225.1,Pollen proteins Ole e I
Cp9201	catgggtgaacccaggtaacttatta	69D05	X	142689	142714	24	17	27	22	3	5			supercontig_66.36|PACid:16424599	NP_193319.6, protein binding
		93K15	X	36077	36052										NP_193319.6, protein binding
Cp9402	catgatgactgttgatacgttcgttc	10J17	X	86235	86260	22	6	36	20	4	7				NP_566139.1, protein kinase
		84J07	X	60793	60818										NP_566139.1, protein kinase
Cp9491	catgccaaaccaggctatgactcctc	75H06	Yh	144733	144758	12	53	14	0	3	12	supercontig_39.91|PACid:16419106	gi|186872821|gb|EX302893.1	supercontig_39.91|PACid:16419106	EAZ37051.1, formate dehydrogenase
		49A07	X	149699	149724										EAZ37051.1, formate dehydrogenase
Cp9493	catgtgtgggactatttttgatactt	84M10	X	30134	30159	12	16	37	16	5	8		gi|186736469|gb|EX292213.1		XP_002521801.1, Patellin-3
Cp9542	catgggaggttcttttagtgatgtaa	53E18	X	30765	30790	18	20	27	21	3	4		gi|186809351|gb|EX293132.1		ABS32235.1, protein kinase
Cp9568	catgtatcatcattgccagacaattg	PH95I24	X	54507	54482	7	21	43	20	0	2		gi|186882410|gb|EX239647.1		XP_002284225.1, Pollen proteins Ole e I
Cp9669	catgtattgacagcattgttcagctg	54A09	X	22871	22896	25	17	25	12	2	10		gi|186707730|gb|EX262735.1		AAX96186.1, endomembrane protein emp70
Cp9744	catgccaagatgtaggtttctgattt	80F18	X	152950	152925	22	14	16	13	7	18				No significant homologies found
Cp9875	catgtaggaatctcggttatggttgt	50J21	X	305579	305604	2	24	31	11	3	18				XP_002891102.1, leucine-rich repeat family protein
Cp10111	catgctgggcgccctgtcgtcacaat	49N10	X	41723	41748	20	4	16	6	16	23	supercontig_272.2|PACid:16415751	gi|186870005|gb|EX283386.1	supercontig_272.2|PACid:16415751	ADF28553.1, USP transcription factor
		69D24	X	107296	107321										ADF28553.1, USP transcription factor
		136D11	X	10	35										ADF28553.1, USP transcription factor
Cp10133	catgtggcatttggtggcgttatcat	84J07	X	115115	115090	12	5	33	12	20	3				XP_002300037, predicted protein
Cp10193	catggatgatgattcctatttctcat	95B12	Yh	97244	97219	17	22	21	15	4	5	supercontig_66.122|PACid:16424567		supercontig_66.122|PACid:16424567	ABY60784.1, hypothetical protein
		61H02	X	77481	77456										ABY60784.1, hypothetical protein
		71E16	Yh	115417	115442										ABY60784.1, hypothetical protein
		DM62K05	Yh	33287	33312										ABY60784.1, hypothetical protein
		DM10G24	X	44495	44520										ABY60784.1, hypothetical protein
Cp10478	catggagattcgagttgagaaggcag	75H06	Yh	145711	145686	16	39	6	1	5	14		gi|186871758|gb|EX270480.1	supercontig_39.92|PACid:16419107	XP_002323807.1, calcium homeostasis regulater-like protein
		49A07	X	150677	150652										XP_002323807.1, calcium homeostasis regulater-like protein
Cp10694	catgaggcttatgtggttaggtgcgg	PH95I24	X	75073	75048	25	1	28	3	10	11				CAN78761.1, retrotransposon
Cp10809	catggattttgtctttattcttggag	65C06	X	114275	114250	17	11	19	9	18	3			supercontig_66.10|PACid:16424542	XP_002521817.1, synaptotagmin
		23D15	X	11338	11313										XP_002521817.1, synaptotagmin
Cp11249	catgataatatgcagtttgtgtttat	69D05	X	102594	102569	0	0	37	24	2	10		gi|186850603|gb|EX269732.1	supercontig_66.32|PACid:16424595	NP_177343.2, zinc finger protein
		93K15	X	1113	1088										NP_177343.2, zinc finger protein
Cp11422	catgtataaataacaagaagttagtt	93K15	X	96999	97024	2	20	14	8	2	25		gi|186761199|gb|EX283415.1		XP_002891198.1, 50S ribosomal protein
Cp11430	catgtcgtcaaggacaactgcaggct	90D06	Yh	26977	27002	45	20	0	0	4	1				No significant homologies found
		82H21	Yh	47017	46992										No significant homologies found
Cp11450	catgaatcctgcggatttcctcctcg	69D05	X	127397	127422	19	13	7	7	10	14				XP_002325552.1, white-brown-complex ABC transporter
		93K15	X	25918	25943										XP_002325552.1, white-brown-complex ABC transporter
Cp11494	catggatctcattatgacatatcagg	33L10	Yh	418	443	9	19	17	6	6	13	supercontig_70.61|PACid:16425348	gi|186873591|gb|EX275078.1	supercontig_70.61|PACid:16425348	XP_002512828.1, ubiquinol-cytochrome C reductase
Cp11564	catggtgtagaaataatctgtactgt	PH95I24	X	113251	113276	14	6	25	7	13	4			supercontig_66.90|PACid:16424659	AAB42144.1, acetyl-CoA carboxylase
Cp11810	catgatttgcaccttttggtgcacat	50J21	X	166717	166692	7	3	34	9	5	9				ABA94403.2, retrotransposon protein
Cp11844	catgcaacaccagagaagaagaaaag	75H06	Yh	159732	159757	21	2	12	15	11	5	supercontig_39.93|PACid:16419108		supercontig_39.93|PACid:16419108	ACZ74676.1, metal-dependent phosphohydrolase
		49A07	X	164921	164946										ACZ74676.1, metal-dependent phosphohydrolase
Cp12204	catgttgtagcattgctcgtgctagg	90D06	Yh	93888	93863	0	0	0	0	22	42		gi|186854404|gb|EX268639.1		XP_002521454.1, monodehydroascorbate reductase
Cp12263	catgggtgttagctcattggtacctt	95F17	Yh	285	260	13	11	21	8	3	7		gi|186774627|gb|EX275847.1		CAN70097, hypothetical protein
Cp12283	catgtgtcagtctgcacccaaaccct	69D05	X	102661	102686	11	17	8	10	5	12		gi|186850603|gb|EX269732.1	supercontig_66.31|PACid:16424594	NP_177343.2, zinc finger protein
		93K15	X	1180	1205										NP_177343.2, zinc finger protein
Cp12332	catgttttatatttactggttatgaa	23D07	X	87810	87835	0	18	16	17	9	3		gi|186742588|gb|EX278039.1	supercontig_1914.1|PACid:16412174	XP_002517356.1, 26 proteasome complex subunit DSS1
Cp12343	catgcttgtgaactagcagacttctg	65C06	X	108740	108715	28	0	19	5	3	7				No significant homologies found
		23D15	X	5803	5778										No significant homologies found
Cp12357	catgaagttatgaacaactttctgta	50J21	X	322969	322994	17	15	10	8	5	7			supercontig_66.71|PACid:16424638	AAD41024.1, sucrose transport protein
Cp12426	catggtctgaaataaaaggtacgttt	69D05	X	43913	43888	7	19	13	5	7	11				ABA08442.1, neutral/alkaline invertase
Cp12512	catgggtctaggtcttcactcgtaaa	84M10	X	34200	34225	13	4	13	14	7	10				XP_002521798.1, Patellin-5
Cp12640	catggcccggatgaagatgtacaagg	50J21	X	344809	344784	14	10	6	7	10	13			supercontig_66.77|PACid:16424644	XP_002891095.1, hypothetical protein
		PH95I24	X	183859	183834										XP_002266039.1, hypothetical protein
Cp12731	catggaatagctttttgcgtatgtag	99B01	X	77632	77657	20	9	12	3	5	10		gi|186859901|gb|EX277587.1		NP_001235763, uncharacterized protein
		PH12G20	X	62949	62924										NP_001235763, uncharacterized protein
Cp12742	catgtgttcgtacgcaatctgcaagt	69D05	X	107643	107618	18	9	20	7	3	2				No significant homologies found
		93K15	X	6162	6137										No significant homologies found
Cp12914	catgagctatgagaaaaacacttggg	49A07	X	179011	179036	8	4	35	6	4	1				ABN06064.1, retrotransposon
Cp12937	catgatgagatcgacaaggttcttga	69D05	X	10414	10389	3	4	26	17	5	3			supercontig_66.23|PACid:16424585	NP_174785.1, DEAD/DEAH box helicase
Cp13043	catgatttgaggcgtttcttgcgagc	54A04	X	33424	33449	8	4	11	16	10	8			supercontig_88.22|PACid:16427803	CAN64670, hypothetical protein
Cp13284	catgctccacctgaagggatgtgtct	54A09	X	114013	113988	12	2	21	8	3	9				No significant homologies found
Cp13436	catgtttttgcaggaaatgctaccca	65C06	X	14053	14028	10	6	18	8	8	4				XP_002266061.1, transcription factor
		54M22	X	88391	88416										XP_002266061.1, transcription factor
Cp13705	catggcgtcgttttggggttcctcaa	61H02	X	124514	124489	14	7	6	5	15	5				No significant homologies found
Cp13731	catgtaccctcactcttttcaccact	84M10	X	30137	30112	11	8	20	6	0	7		gi|186736469|gb|EX292213.1		XP_002521801, Patellin-3, putative
Cp13833	catgcacaggtgggttgtttgcgcgt	89I15	Yh	74152	74177	0	0	0	0	42	10				No significant homologies found
Cp13907	catgtaccttgttgagaaatgttttg	50J21	X	42323	42298	12	21	9	4	3	2				CAN71326, hypothetical protein
Cp14110	catggcatttatgaggcatagttcca	33L10	Yh	857	882	7	15	8	9	1	10			supercontig_66.36|PACid:16424599	XP_002512828, ubiquinol-cytochrome C reductase iron-sulfur subunit, putative
Cp14220	catggaatgctgcagaactttagcac	75H06	Yh	301	326	12	13	5	2	1	16			supercontig_39.79|PACid:16419092	ACZ74704, L-aspartate oxidase
		49A07	X	5330	5355										XP_002517324, l-aspartate oxidase, putative
Cp14414	catgccacgagggtaaagataaaaaa	49N10	X	45876	45851	9	5	22	5	2	5	supercontig_272.1|PACid:16415750	gi|186732982|gb|EX268234.1	supercontig_272.1|PACid:16415750	XP_002875407, hypothetical protein ARALYDRAFT_484576
		69D24	X	111449	111424										XP_002875407, hypothetical protein ARALYDRAFT_484576
		136D11	X	4163	4138										XP_002875407, hypothetical protein ARALYDRAFT_484576
Cp14492	catgaaataaaagaattcaaataaca	PH95I24	X	80667	80692	0	13	8	20	6	1		gi|186710260|gb|EX289583.1	supercontig_66.81|PACid:16424649	XP_002513892, Periplasmic beta-glucosidase precursor, putative
Cp14501	catgaaacgcaaagctggaaatagaa	96C10	Yh	701	676	33	8	0	0	4	2		gi|186751514|gb|EX255843.1	supercontig_151.38|PACid:16409556	EEF39320.1, kinesin heavy chain
Cp14643	catgtctccttaggtataattgatta	85C03	X	57677	57652	4	20	11	8	3	1			supercontig_659.1|PACid:16424537	XP_002520015, guanosine-3',5'-bis(diphosphate) 3'-pyrophosphohydrolase
Cp14717	catgtccttatcttccattttacctc	102N12	Yh	23725	23750	12	7	14	8	2	3		gi|186727539|gb|EX230494.1	supercontig_923.1|PACid:16428679	XP_002524646, Phospholipid-transporting ATPase
		10J17	X	32326	32351										XP_002524646, Phospholipid-transporting ATPase
		84J07	X	6884	6909										XP_002524646, Phospholipid-transporting ATPase
Cp14748	catggatatcactgttgatgttctct	49N10	X	42165	42190	9	4	14	14	2	3				CAJ13711, putative ethylene response protein
		69D24	X	107738	107763										CAJ13711, putative ethylene response protein
		136D11	X	452	477										CAJ13711, putative ethylene response protein
Cp14832	catgttgatgttgggatgtatcttgt	95B12	Yh	89685	89710	2	4	30	7	2	1				ABS32233, somatic embryogenesis receptor kinase
		61H02	X	69852	69877										ABS32228, somatic embryogenesis receptor kinase
		71E16	Yh	122976	122951										ABS32233, somatic embryogenesis receptor kinase
		DM62K05	Yh	40859	40834										ABS32233, somatic embryogenesis receptor kinase
		DM10G24	X	52125	52100										ABS32228, somatic embryogenesis receptor kinase
Cp14918	catgaagttttttgatagatgaggct	61H02	X	75767	75792	10	0	6	1	9	19			supercontig_66.123|PACid:16424568	ABS32228, somatic embryogenesis receptor kinase
		DM10G24	X	46210	46185										ABS32228, somatic embryogenesis receptor kinase
Cp14953	catggcaggttgtggcccctccgttg	53E18	X	93061	93036	7	5	3	24	5	1				ADL36639, C2H2L domain class transcription factor
Cp15188	catgacaactgtgctcgtttggtatt	49N10	X	45639	45614	4	2	28	4	1	5	supercontig_272.1|PACid:16415750	gi|186732982|gb|EX268234.1		XP_002875407, hypothetical protein ARALYDRAFT_484576
		69D24	X	111212	111187										XP_002875407, hypothetical protein ARALYDRAFT_484576
		136D11	X	3926	3901										XP_002875407, hypothetical protein ARALYDRAFT_484576
Cp15378	catgaaatcagattcagtttaaaatg	69D05	X	2619	2594	6	16	9	6	2	4		gi|186810885|gb|EX266571.1	supercontig_66.22|PACid:16424584	XP_002531281, N-acetyltransferase, putative
Cp15790	catgtctgattcctcgtcttgtaaaa	69D05	X	2209	2234	8	11	7	6	1	8			supercontig_66.21|PACid:16424583	NP_565032, deoxynucleoside kinase family
Cp15847	catgatactaatacctcatttgctta	75H06	Yh	6013	6038	4	10	10	10	7	0		gi|186707735|gb|EX268614.1	supercontig_39.80|PACid:16419094	ACZ74703, carboxilic ester hydrolase
		49A07	X	11042	11067										BAI23204, acetylcholinesterase
Cp15858	catgttgctgtgagttcccatctggc	84J07	X	103234	103209	3	7	17	8	0	6				No significant homologies found
Cp15892	catgactcttcccgcactctgatgaa	PH42B05	Yh	69824	69799	0	0	6	11	2	22				1510387A, retrotransposon del1-46
		53E10	Yh	20179	20204										1510387A, retrotransposon del1-46
Cp15954	catggttggggacagattggatactg	79M13	X	88375	88400	12	14	4	6	1	3		gi|186779996|gb|EX276187.1		XP_002514793, 4-nitrophenylphosphatase, putative
		83B06	X	3959	3984										XP_002514793, 4-nitrophenylphosphatase, putative
Cp15981	catggtggtacttggccttcaatcgg	84M10	X	28803	28828	10	10	11	6	2	1	contig_39307.1|PACid:16431319	gi|186853581|gb|EX228309.1		XP_002521801, Patellin-3, putative
Cp16026	catgtgtgtgtgtgtgtgtgaatgtt	87M18	X	47083	47108	6	7	20	6	0	1				XP_002529729, conserved hypothetical protein
Cp16134	catgaaacaattaaggtcgtagaaga	33L10	Yh	95	70	20	2	6	2	5	4			supercontig_1598.1|PACid:16409938	XP_002519040, conserved hypothetical protein
Cp16138	catgggtgagggttggaggaggtatc	102N12	Yh	76726	76751	19	3	2	2	8	5				NP_566139, 5'-AMP-activated protein kinase beta-1 subunit-related
		10J17	X	88177	88202										NP_566139, 5'-AMP-activated protein kinase beta-1 subunit-related
		84J07	X	62735	62760										NP_566139, 5'-AMP-activated protein kinase beta-1 subunit-related
Cp16140	catgtgtgtgtgtgtgtgtgtgtgtg	94E22	Yh	138953	138928	17	1	12	4	4	1				No significant homologies found
		53E18	X	51163	51138										No significant homologies found
Cp16211	catgaagctgatcaaataacaaacga	65C06	X	50575	50550	9	11	10	8	0	1				No significant homologies found
		54M22	X	143720	143745										No significant homologies found
Cp16438	catgatatatgtgagggcaatcattg	84M10	X	34203	34178	9	1	13	11	4	0				XP_02872438, SEC14 cytosolic factor family protein
Cp16529	catgacccggcagtatcagcgctgcc	61H02	X	5563	5588	4	2	8	14	1	9				CAN79190, hypothetical protein
		31E12	X	81982	82007										CAN79190, hypothetical protein
Cp16679	catgcggttgaagctgtcttgcaggc	83B06	X	75855	75880	10	0	12	8	4	3			supercontig_88.33|PACid:16427815	ABD78322, polyprotein
		52H15	Yh	179811	179836										YP_001671679, photosystem II 44 kDa protein
Cp16921	catgaagctagtcttagcagcagatg	69D05	X	43910	43935	13	7	10	5	0	1				ABA08442, neutral/alkaline invertase
Cp17065	catgtgtaaagaagctgaatcaataa	54M22	X	112658	112683	5	3	7	11	5	5				AAK93632, putative growth regulator protein
Cp17082	catggtatgtagatcaatttgatatg	61H02	X	33014	33039	4	5	17	8	1	1		gi|186737552|gb|EX230899.1	supercontig_66.124|PACid:16424569	ABY60778, exocyst complex subunit SEC6
		DM10G24	X	88965	88940										ABY60778, exocyst complex subunit SEC6
Cp17315	catgactaggcgagggtagtcttctc	65C06	X	12344	12369	6	4	10	7	3	5				NP_174777, SPla/RYanodine receptor (SPRY) domain-containing protein
		54M22	X	90101	90076										XP_002534486, r2r3-myb transcription factor, putative
Cp17370	catgtgaccatccagcaagtcacatt	75H06	Yh	5860	5885	4	4	13	6	2	6	supercontig_39.80|PACid:16419094	gi|186707735|gb|EX268614.1	supercontig_39.80|PACid:16419094	ACZ74703, carboxilic ester hydrolase
		49A07	X	10889	10914										XP_002521491, Esterase precursor, putative
Cp17481	catgattgcaatgtgtttcacctggc	10J17	X	86446	86471	12	1	11	6	1	3				XP_002882177, hypothetical protein ARALYDRAFT_340294
		84J07	X	61004	61029										XP_002882177, hypothetical protein ARALYDRAFT_340294
Cp17523	catggttttacacaggagcttggtct	23D07	X	115044	115019	9	2	6	4	10	3				XP_002517345, peptidyl-prolyl cis-trans isomerase
Cp17546	catgtgtttgataaattgctacacag	06M23	X	13596	13621	8	3	7	11	2	3			supercontig_39.100|PACid:16418995	NP_189423, RPL12-C (ribosomal protein l12-c); structural constituent of ribosome
Cp17694	catgtgctgccggttgggtgtcaaga	69D05	X	31896	31921	1	6	2	6	4	15	supercontig_66.26|PACid:16424588			XP_002526804, transcription factor
Cp17706	catggtaaatggtgagaagacaccat	23D07	X	115426	115401	0	21	8	4	0	1	supercontig_186.15|PACid:16411696	gi|186754149|gb|EX274393.1		P10978, polyprotein
Cp17779	catgcagttgagttatctggtccaag	95B12	Yh	95320	95345	11	7	8	0	4	3	supercontig_66.123|PACid:16424568	gi|186834250|gb|EX279882.1	supercontig_66.123|PACid:16424568	ABS32233, somatic embryogenesis receptor kinase
		61H02	X	75519	75544										XP_002867182, bri1-associated receptor kinase
		71E16	Yh	117341	117316										ABS32228, somatic embryogenesis receptor kinase
		DM62K05	Yh	35224	35199										ABS32228, somatic embryogenesis receptor kinase
		DM10G24	X	46458	46433										XP_002867182, bri1-associated receptor kinase
Cp17829	catgagtttgagcatcattgttttcc	54A09	X	2663	2638	7	7	13	4	2	0			supercontig_177.20|PACid:16411118	CBI21835, unnamed protein
Cp17896	catggcaattcttttcttttcaaatg	93K15	X	98270	98245	5	8	7	3	2	8		gi|186805860|gb|EX271821.1		CAN78945, hypothetical protein
Cp17898	catgagagtatcatctgcctccgcca	51A03	X	178753	178778	5	9	7	7	1	4				XP_002871714, hypothetical protein ARALYDRAFT_488483
Cp17928	catgatgaacttaaacaggttgatga	87M18	X	47282	47307	4	4	16	2	1	6			supercontig_39.99|PACid:16419114	XP_002529729, conserved hypothetical protein
		89M06	Yh	42297	42322										AAP43919, integrase
Cp18004	catgtcaccaagaaatgaaagagata	22E07	X	92	117	0	33	0	0	0	0			supercontig_88.61|PACid:16427846	XP_002284084, uncharacterized protein
		31E12	X	30657	30632										AAD51623, seed maturation protein PM35
Cp18081	catggagttcacgacagctgcatagg	75H06	Yh	159	184	12	11	6	1	0	2			supercontig_39.79|PACid:16419092	ACZ74704, L-aspartate oxidase
		49A07	X	5188	5213										XP_002517324, l-aspartate oxidase, putative
Cp18118	catgagaactcgtgtggtactccggt	85C03	X	61404	61429	9	21	2	0	0	0				No significant homologies found
Cp18189	catggtgtatactcttctgcattatg	99B01	X	118996	119021	6	3	13	4	3	3		gi|186808128|gb|EX272522.1		NP_564172, zinc finger (C3HC4-type RING finger) family protein
Cp18193	catggagactcatatgcacaaatgta	61H02	X	75721	75696	6	2	18	4	1	1		gi|186834250|gb|EX279882.1	supercontig_66.122|PACid:16424567	ABS32228, somatic embryogenesis receptor kinase
		DM10G24	X	46256	46281										XP_002867182, bri1-associated receptor kinase
Cp18195	catggccttgacgcattttgatttta	23D07	X	86296	86321	6	4	16	0	3	3				XP_002512515, conserved hypothetical protein
Cp18238	catgtaactcctttgctgaagatccg	65C06	X	46048	46023	5	10	6	8	2	1	supercontig_66.12|PACid:16424564		supercontig_66.12|PACid:16424564	NP_173676, ATSAC1 (suppressor of actin 1); phosphatidylinositol-4,5-bisphosphate 5-phosphatase
Cp18238	catgtaactcctttgctgaagatccg	54M22	X	148247	148272	5	10	6	8	2	1	supercontig_66.12|PACid:16424564		supercontig_66.12|PACid:16424564	NP_173676, ATSAC1 (suppressor of actin 1); phosphatidylinositol-4,5-bisphosphate 5-phosphatase
Cp18459	catggctctgttgtttcatatagcta	65C06	X	15522	15497	8	1	8	11	2	1				XP_002867500, hypothetical protein ARALYDRAFT_492043
		54M22	X	86922	86947										XP_002867500, hypothetical protein ARALYDRAFT_492043
Cp18555	catgttagagaacagaaagagcgaag	65C06	X	111169	111144	4	3	9	8	3	4			supercontig_66.8|PACid:16424647	NP_001152102, phosphoribosylanthranilate transferase
		23D15	X	8232	8207										NP_001152102, phosphoribosylanthranilate transferase
Cp18564	catgtgtaaatggaaaaatgagtctg	69D24	X	37234	37259	4	4	6	7	5	5				XP_002514767, conserved hypothetical protein
Cp18714	catgctccagacattaggttgcattt	54A04	X	36625	36650	17	5	4	0	2	2				AAV88069, hypothetical retrotransposon
Cp18724	catgaaggaaaagggaaagagggtgg	94E22	Yh	41427	41402	14	6	0	0	6	4				No significant homologies found
Cp18982	catgggcccaccaccgcttcaccctc	61H02	X	32906	32931	3	1	5	6	9	6		gi|186737552|gb|EX230899.1	supercontig_66.124|PACid:16424569	ABY60778, exocyst complex subunit SEC6
		DM10G24	X	89073	89048										ABY60778, exocyst complex subunit SEC6
Cp19081	catgcatataatttgaacatcgtgct	PH95I24	X	127544	127569	0	0	7	3	5	15		gi|186859904|gb|EX277590.1		XP_002513875, conserved hypothetical protein
Cp19227	catgaatatcaacacaccaaaaggag	95F17	Yh	994	1019	6	3	10	5	5	0			supercontig_123.30|PACid:16407129	XP_002526238, Arginine decarboxylase
		31E20	Yh	989	1014										XP_002526238, Arginine decarboxylase
Cp19330	catgtgtatcgtttaatttttcaaag	84M10	X	7701	7726	3	8	6	5	1	6			supercontig_177.23|PACid:16411121	AAF18524, Similar to peptide transporter
Cp19583	catgtatattggtttcacttggttgg	50J21	X	29832	29857	7	3	7	4	4	3			supercontig_66.57|PACid:16424622	XP_002891099, forkhead-associated domain-containing protein
Cp19596	catgttctttttctctgtgttttgtt	102N12	Yh	80715	80740	7	9	3	5	0	4			supercontig_215.11|PACid:16413741	AAB65822, carbonic anhydrase
		10J17	X	92100	92125										AAB65822, carbonic anhydrase
		84J07	X	66658	66683										AAB65822, carbonic anhydrase
Cp19647	catgatggataaatgttctgttgctt	54A04	X	115447	115472	5	2	15	6	0	0		gi|186873939|gb|EX254127.1		XP_002514770, inositol 5-phosphatase
Cp19707	catgacaaattagatggtgttaaggg	54A09	X	4471	4446	4	10	10	2	1	1	supercontig_177.20|PACid:16411118		supercontig_177.20|PACid:16411118	XP_002522626, transcription factor
Cp19784	catgactgagattgtaaatagcttag	54A09	X	51557	51532	2	1	17	2	1	5	supercontig_177.22|PACid:16411120		supercontig_177.22|PACid:16411120	AAG25966, cytokinin-regulated kinase 1
Cp19877	catgactgctctcacttttgacgtct	65C06	X	89928	89953	20	2	2	1	0	2	contig_34217.1|PACid:16430421	gi|186779021|gb|EX288403.1		XP_002874566, DNAJ heat shock N-terminal domain-containing protein
		54M22	X	78388	78413										XP_002874566, DNAJ heat shock N-terminal domain-containing protein
Cp20053	catgtcggtcctcgattccttcttca	95B12	Yh	99605	99580	5	3	8	5	2	4			supercontig_66.121|PACid:16424566	XP_002325569, predicted protein
		61H02	X	79844	79819										CBI35325, unnamed protein product
		71E16	Yh	113056	113081										CBI35325, unnamed protein product
		DM62K05	Yh	30924	30949										CBI35325, unnamed protein product
		DM10G24	X	42132	42157										CBI35325, unnamed protein product
Cp20456	catggtgattgcagctctggtcgaga	84M10	X	10831	10856	6	10	3	2	2	3	supercontig_177.24|PACid:16411122		supercontig_177.24|PACid:16411122	XP_002327271, proton-dependent oligopeptide transporter
Cp20796	catgcgcgtggatctgcttcttcctc	85C03	X	62135	62110	9	3	4	5	1	3				No significant homologies found
Cp20978	catgtaacatagtgttatcaggtact	61H02	X	118572	118597	4	4	10	6	1	0				ABS32230, transducin family protein
		DM10G24	X	3404	3379										ABS32230, transducin family protein
Cp21142	catgggtacctaaacagcagcgcaac	65C06	X	45833	45858	1	9	4	5	4	2			supercontig_66.11|PACid:16424553	NP_173676, ATSAC1 (suppressor of actin 1); phosphatidylinositol-4,5-bisphosphate 5-phosphatase
		54M22	X	148462	148437										NP_173676, ATSAC1 (suppressor of actin 1); phosphatidylinositol-4,5-bisphosphate 5-phosphatase
Cp21244	catgctttgtcctgcactctgatgag	99O03	Yh	92931	92956	16	7	0	0	1	0				AAL79340, Ty3-Gypsy type retrotransposon
Cp21303	catgtcttagtactcaaaaaccctcc	23D07	X	87696	87721	9	3	3	1	3	5		gi|186742588|gb|EX278039.1		ADB03785, deleted in split hand/split foot protein 1
Cp21346	catggttaagcctgtttccatcctat	54M22	X	50830	50855	7	3	9	4	0	1				AAK93632, putative growth regulator protein
Cp21434	catgagatgaaaatgaatgtgcagat	39A12	X	38354	38379	5	1	3	6	1	8	supercontig_66.48|PACid:16424612	gi|186752331|gb|EX271651.1	supercontig_66.48|PACid:16424612	XP_002526824, conserved hypothetical protein
Cp21444	catgccctgagcgtggttttcaatat	PH95I24	X	110946	110971	5	7	7	1	0	4	supercontig_66.90|PACid:16424659		supercontig_66.90|PACid:16424659	XP_002513881, Homomeric Acetyl-CoA Carboxylase (Hom-ACCase)
Cp21592	catgaagaaacaaccagttaatttga	69D05	X	142634	142659	2	2	7	7	2	4				XP_002327338, white-brown-complex ABC transporter family
		93K15	X	36132	36107										XP_002327338, white-brown-complex ABC transporter family
Cp21642	catgatttgttctaaaaatcaattgg	54A09	X	88248	88223	1	6	8	2	5	2			supercontig_177.20|PACid:16411118	XP_002522626, transcription factor
Cp21957	catgttcgctgctgaagcaaacgacc	84J07	X	104917	104892	4	1	1	4	3	10				No significant homologies found
Cp21958	catgttgccacagtaagtttctattg	69D05	X	104891	104866	4	5	3	4	2	5			supercontig_66.32|PACid:16424595	XP_002533876, zinc finger protein
		93K15	X	3410	3385										XP_002533876, zinc finger protein
Cp21964	catgacccaaaggaccaagagcaagt	84M10	X	35221	35196	4	2	9	4	0	4	supercontig_1450.1|PACid:16409088	gi|186768867|gb|EX279165.1		XP_002521798, patellin-5
Cp22071	catgatcaactcttaagtttccttga	53E18	X	31262	31237	2	4	9	3	0	5				XP_002277524, hypothetical protein
Cp22165	catggggctgacattcacgaagctat	54M13	X	166477	166452	1	2	11	3	4	2		gi|186764657|gb|EX277511.1|EX277511	supercontig_186.1|PACid:16411690	BAB90396, ADP-ribosylation factor
Cp22551	catggtggaggaaggtggcgttgccc	50J21	X	309181	309156	4	1	10	7	0	0	supercontig_66.53|PACid:16424618		supercontig_66.53|PACid:16424618	AAF79262, dihydrolipoamide succinyltransferase
Cp22753	catgaccaaggcagcaactttgccat	PH95I24	X	40493	40468	1	16	0	3	2	0	supercontig_66.89|PACid:16424657		supercontig_66.89|PACid:16424657	AAM67186, nonspecific lipid-transfer protein-like protein
Cp22807	catgaagagcaatattcatatacaaa	24L08	X	18309	18334	0	6	8	7	1	0			supercontig_215.4|PACid:16413746	XP_002884279, methyl-CpG-binding domain 9
		84J07	X	194586	194561										XP_002884279, methyl-CpG-binding domain 9
Cp22813	catgtttacagagataaaaataaaca	49N10	X	44999	44974	0	0	12	8	1	1				NP_198850, PWWP domain-containing protein
		69D24	X	110572	110547										NP_198850, PWWP domain-containing protein
		136D11	X	3286	3261										NP_198850, PWWP domain-containing protein
Cp23114	catggcgggattaagaaaggagaagg	54A09	X	53784	53809	4	0	2	7	3	5			supercontig_177.22|PACid:16411120	AAG25966, cytokinin-regulated kinase 1
Cp23371	catgtggtttttcttgcttgtccatt	24L08	X	2153	2178	1	4	12	3	1	0				CAN77047, hypothetical protein
		84J07	X	206192	206167										CAN77047, hypothetical protein
Cp23553	catgaattctcgtgactacgatgcga	69D05	X	121858	121833	7	0	5	2	2	4			supercontig_66.33|PACid:16424596	XP_002533873, conserved hypothetical protein
		93K15	X	20377	20352										XP_002533874, conserved hypothetical protein
Cp23716	catgtcctttggtccacaaggaatct	80F18	X	154287	154262	4	4	3	5	0	4				CAN76196, hypothetical protein
Cp24070	catggtcaactttataattagtgatt	50J21	X	945	970	1	4	7	4	1	3				NP_174715, EMBRYO DEFECTIVE 2756
		39A12	X	5778	5753										NP_174715, EMBRYO DEFECTIVE 2756
Cp24309	catgttgttgttttttgttgcaatgg	80F18	X	148801	148826	6	2	3	5	0	3			supercontig_66.108|PACid:16424551	XP_002888851, mate efflux family protein
Cp24319	catgccggagatgggtccacagagcc	50J21	X	320854	320829	6	1	3	5	1	3	supercontig_66.71|PACid:16424638			CAA83436, sucrose carrier
Cp24454	catgtcaaatttttatcaacttgtag	54A09	X	115143	115118	4	4	1	1	6	3				XP_002262600, hypothetical protein
Cp24728	catgaatccaattcgggtgcttgaaa	54A04	X	23635	23660	1	2	13	1	2	0				CAN66772, hypothetical protein
Cp24737	catggagggcgttggtaagcagggaa	65C06	X	51155	51130	1	10	3	2	3	0				No significant homologies found
		54M22	X	143140	143165										No significant homologies found
Cp24758	catgtactattagcctatagcacttt	PH95I24	X	141794	141819	1	11	3	2	2	0			supercontig_66.82|PACid:16424650	ABE60891, polyprotein
Cp24832	catgtcatggatctcattatgacata	33L10	Yh	413	438	0	3	10	3	2	1	supercontig_70.61|PACid:16425348	gi|186873591|gb|EX275078.1	supercontig_70.61|PACid:16425348	XP_002512828, ubiquinol-cytochrome C reductase iron-sulfur subunit, putative
Cp24896	catggtctgtaattgatggtagaggt	99B01	X	121074	121049	0	0	14	2	3	0				No significant homologies found
Cp25137	catgtgatccaaatccgagggggttg	85B24	Yh	271329	271304	5	5	0	0	4	4				ABS32231, phosphoglucosamine mutase
Cp25201	catgtcggaagttgatggttggtcag	54M22	X	53209	53234	4	4	4	4	1	1				XP_002533585, conserved hypothetical protein
Cp25222	catgtaacattaaacctagtcattga	69D05	X	102347	102322	4	6	4	0	3	1			supercontig_66.32|PACid:16424595	NP_177343, protease-associated zinc finger family protein
Cp25298	catgtcgtttcatcatctgggtttgg	65C06	X	123837	123862	3	8	5	1	0	1				XP_002521811, phosphoinositide 5-phosphatase
		54M22	X	132341	132366										XP_002521811, phosphoinositide 5-phosphatase
Cp25374	catgagttggtaacaaatttcctgtg	49N10	X	42022	42047	2	0	8	1	5	2		gi|186870005|gb|EX283386.1	supercontig_272.2|PACid:16415751	XP_002873684, universal stress protein family protein
		69D24	X	107595	107620										XP_002873684, universal stress protein family protein
		136D11	X	309	334										CAJ13711, putative ethylene response protein
Cp25447	catgtgtctgctactagggaaggtcc	49N10	X	46578	46553	2	4	7	4	0	1	supercontig_272.1|PACid:16415750	gi|186749415|gb|EX302915.1		NP_198850, PWWP domain-containing protein
		69D24	X	112151	112126										NP_198850, PWWP domain-containing protein
		136D11	X	4865	4840										NP_198850, PWWP domain-containing protein
Cp25457	catgatttggaaagcaaaggcctcac	54M13	X	162148	162123	2	1	10	5	0	0				CAN78776, hypothetical protein
Cp25515	catggcgttcgtcgtcgttgcttctg	54A04	X	43230	43205	1	2	9	5	1	0	supercontig_88.26|PACid:16427807		supercontig_88.26|PACid:16427807	AAL35366, defensin protein precursor
Cp25520	catgtatatgtaaattgtaaagaagg	54M22	X	78540	78565	1	11	4	2	0	0				XP_002874566, DNAJ heat shock protein
Cp25578	catgtaaattgtaaagaaggtttctg	65C06	X	90086	90111	0	0	8	0	4	6				XP_002874566, DNAJ heat shock protein
Cp25681	catgttttgctgaggttccaggagtc	53E18	X	115771	115746	0	7	3	3	1	4				CAN69053, hypothetical protein
Cp25721	catgttatttgtgttgggttggtgtg	PH95I24	X	103056	103081	0	0	8	2	6	2				NP_173630, structural constituent of ribosome
Cp25903	catgttcgacgaggaatactacgacg	24L08	X	28686	28661	5	3	3	1	0	5	supercontig_215.3|PACid:16413745			NP_186796, ATHB-1 transcription factor
		84J07	X	184329	184354										NP_186796, ATHB-1 transcription factor
Cp26106	catgggtataaattgggtgatggcgg	30B21	X	77546	77571	3	1	4	0	4	5				CAN77850, hypothetical protein
		85C03	X	176829	176854										CAN77850, hypothetical protein
Cp26193	catgggtaaactgacccacctcggcc	49A07	X	200317	200292	2	3	7	1	2	2				ABK06450, MAP kinase kinase kinase
Cp26249	catgtaattttgtgttttcgggtagt	50J21	X	229398	229373	2	4	3	3	4	1				CAN68902, hypothetical protein
Cp26599	catgagctgaagctcgcaactggaga	PH95I24	X	111023	111048	0	0	1	7	5	4				XP_002513881, Homomeric Acetyl-CoA Carboxylase
Cp26603	catgtccacggctgatctgttcggta	53E18	X	8485	8510	0	3	4	3	7	0	supercontig_39.120|PACid:16419017			XP_002520003, cell division cycle, putative
		40J04	X	90854	90879										XP_002520003, cell division cycle, putative
		40J04	X	49351	49326										XP_002520003, cell division cycle, putative
Cp27114	catgcaagaaagggcacccaactgaa	49N10	X	42025	42000	2	2	1	5	2	4		gi|186870005|gb|EX283386.1		XP_00273684, universal stress protein family protein
		69D24	X	107598	107573										XP_00273684, universal stress protein family protein
		136D11	X	312	287										XP_002873684, universal stress protein family protein
Cp27141	catgtaagttattcaacttgatgaca	31E20	Yh	1008	983	2	2	7	3	0	2				XP_002282641, similar to ribosomal protein
Cp27160	catgcgcctccgtgacccggtctacg	53E18	X	201957	201982	2	0	0	0	14	0	supercontig_39.110|PACid:16419006		supercontig_39.110|PACid:16419006	ABS32237, asymmetric leaves 2
Cp27178	catggcgtttaaggtgttaatccgtt	65C06	X	89137	89112	2	1	5	1	2	5		gi|186778066|gb|EX287324.1		XP_002874566, DNAJ heat shock N-terminal domain-containing protein
		54M22	X	77597	77572										XP_002874566, DNAJ heat shock N-terminal domain-containing protein
Cp27222	catgttggagttaaaatgtagaattg	22E07	X	8568	8593	1	4	4	4	0	3				CAN74183, hypothetical protein
		31E12	X	22181	22156										CAN74184, hypothetical protein
Cp27239	catgtggaatttcggcggcaatgaag	46O19	X	20449	20474	1	2	1	10	2	0				AAD15368, putative retroelement pol polyprotein
Cp27611	catgctaactaggattctgaattcag	24L08	X	18139	18164	7	0	3	0	2	3				XP_002884279, methyl-CpG-binding domain 9
		84J07	X	194756	194731										XP_002884279, methyl-CpG-binding domain 9
Cp27637	catgttatttaacaccaagtcctttg	50J21	X	42388	42363	6	4	4	0	1	0				No significant homologies found
Cp27712	catgtttcttgttgagagggaactag	30B21	X	56760	56785	5	1	2	4	0	3				XP_002520013, conserved hypothetical protein
		85C03	X	156043	156068										XP_002520013, conserved hypothetical protein
Cp27852	catgcgtgacgacaaattggccgtga	72J22	Yh	33836	33861	4	1	0	0	9	1				No significant homologies found
Cp27869	catgtgtcggggacgacaatcgcgaa	10J17	X	17279	17304	3	1	3	1	2	5				AAG10812, retroelement polyprotein
		40J04	X	685	660										ADK92880, retrotransposon 4 protein
Cp27900	catgttcctgtcttcatcccccaacc	65C06	X	132277	132302	3	7	1	2	2	0				NP_173675, C2 domain-containing protein
Cp28108	catgtcgtgctccatagagggagtga	72J22	Yh	86571	86546	2	6	0	0	2	5				No significant homologies found
Cp28294	catgagtggtacgctgcccttcggta	PH95I24	X	186831	186806	1	0	9	2	0	3				CAN62743, hypothetical protein
Cp28478	catgaagatatttatgagttcgccag	54A09	X	84589	84614	0	5	4	3	2	1	supercontig_177.21|PACid:16411119	gi|186862486|gb|EX276101.1		XP_002521771, phosphoglycerate dehydrogenase
Cp29051	catggcgcggttgcggactagacaag	PH95I24	X	191171	191146	3	8	0	0	0	3	supercontig_66.97|PACid:16424666			ABB59581, putative sulfate transporter
Cp29212	catgtagctactaggacctgtttcat	75H06	Yh	88551	88526	2	5	3	1	2	1			supercontig_39.87|PACid:16419101	NP_198846, integral membrane protein
		49A07	X	93554	93529										NP_198846, integral membrane protein
Cp29228	catgtactcataaatacagaaatacc	61H02	X	33251	33276	2	2	6	4	0	0		gi|186737552|gb|EX230899.1	supercontig_66.124|PACid:16424569	ABY60778, exocyst complex subunit SEC6
		DM10G24	X	88728	88703										ABY60778, exocyst complex subunit SEC6
Cp29229	catgctagtcagaagcacagaagtaa	90D06	Yh	109613	109588	2	8	0	0	3	1				XP_002521454, monodehydroascorbate reductase
Cp29358	catgcttccttaggttggctagacta	54A04	X	101942	101967	1	2	1	6	1	3				ABQ59165, putative gag protein
Cp29466	catggctaccagaaaataaaagcttt	95B12	Yh	96898	96873	1	5	4	2	0	2			supercontig_66.122|PACid:16424567	XP_002534491, protein with unknown function
		61H02	X	77133	77108										ABS32229, hypothetical protein
		71E16	Yh	115763	115788										ABY60784, hypothetical protein
		DM62K05	Yh	33647	33672										ABY60784, hypothetical protein
		DM10G24	X	44843	44868										ABS32229, hypothetical protein
Cp29497	catgccaaaaggagtttgactttata	99B01	X	86768	86743	0	4	3	3	0	4				No significant homologies found
Cp29785	catgtcatcagggcttcctcccaaga	102N12	Yh	24213	24238	8	1	2	1	0	1				XP_002524646, Phospholipid-transporting ATPase
		10J17	X	32799	32824										XP_002524646, Phospholipid-transporting ATPase
		84J07	X	7357	7382										XP_002524646, Phospholipid-transporting ATPase
Cp29815	catgctcaatagaatgcaccaagagt	46O19	X	20015	19990	7	2	0	1	2	1				XP_002271693, retrotransposon protein, Ty3-gypsy sub-class
Cp30021	catggaatgttggtcaagggcgagcg	54A04	X	31666	31691	4	2	2	0	1	4	supercontig_88.22|PACid:16427803		supercontig_88.22|PACid:16427803	XP_002514770, inositol 5-phosphatase
Cp30075	catggatgtcgtagtacgaccaagga	53E18	X	24899	24924	4	6	2	1	0	0				ABS32235, protein kinase
Cp30087	catgctgtgaatatgatggcggggag	54M22	X	111070	111095	4	0	6	1	1	1	contig_28669.1|PACid:16429623	gi|186849054|gb|EX271168.1		AAK93632, growth regulator protein
Cp30234	catggagaaggttctagtagggttct	69D24	X	37124	37149	3	1	3	4	2	0		gi|186762334|gb|EX302787.1		ABN09902, low density lipoprotein B-like protein
Cp30376	catgttagagaacagaaagagagaag	65C06	X	132280	132255	2	4	5	2	0	0			supercontig_66.9|PACid:16424658	NP_173675, C2 domain-containing protein
Cp30428	catggggtggcaggattgtgggcaaa	69D05	X	139776	139801	2	3	5	2	0	1	supercontig_66.36|PACid:16424599	gi|186763871|gb|EX289868.1	supercontig_66.36|PACid:16424599	NP_193319, protein binding
		93K15	X	38990	38965										NP_193319, protein binding
Cp30443	catgaagatgatactactgttgtgac	75H06	Yh	145127	145102	2	4	4	2	0	1				CAH60893, formate dehydrogenase
		49A07	X	150093	150068										CAH60893, formate dehydrogenase
Cp30520	catgatgtagcacccggaaaggaggg	39A12	X	36403	36378	2	3	1	2	1	4				No significant homologies found
Cp30711	catgtacagaaaggttgctgtaaatt	54A09	X	51340	51315	1	0	8	4	0	0			supercontig_177.22|PACid:16411120	AAG25966, cytokinin-regulated kinase 1
Cp31170	catgctaacaccaaacaaagagcatc	84J07	X	111797	111772	6	0	5	1	0	0	supercontig_215.8|PACid:16413750		supercontig_215.8|PACid:16413750	XP_002300037, predicted protein
Cp31198	catggtcattactaggtgggctaaca	50J21	X	26278	26253	5	4	0	1	2	0	supercontig_66.57|PACid:16424622			XP_002891099, forkhead-associated domain-containing protein
Cp31232	catgatgaatctgccgggtgaggggc	30B21	X	46565	46590	5	1	5	0	0	1				CBI35378, unnamed protein product
		85C03	X	145848	145873										CBI35378, unnamed protein product
Cp31460	catgtaggtgtaccaaaatccgtggt	30B21	X	33059	33084	3	6	1	2	0	0			supercontig_39.77|PACid:16419090	CBI26540, unnamed protein product
		85C03	X	132342	132367										CBI26540, unnamed protein product
Cp31732	catgaagatttcttggatgccattgc	50J21	X	34288	34313	2	1	4	4	0	1			supercontig_66.56|PACid:16424621	ADL36633, C2H2L domain class transcription factor
Cp31776	catgacaggatggcttcattctctta	65C06	X	115088	115063	2	3	5	2	0	0		gi|186742240|gb|EX273387.1	supercontig_66.10|PACid:16424542	XP_002521816, radical sam protein
		23D15	X	12151	12126										XP_002521816, radical sam protein
Cp31823	catgtaaactaagcacaaggtcttga	23D07	X	84219	84244	2	0	5	5	0	0				No significant homologies found
Cp31840	catgggaggcttccggcggtggtgat	50J21	X	322729	322704	2	4	1	1	1	3	supercontig_66.71|PACid:16424638			ABA08446, sucrose transporter type 1
Cp32138	catggatggagagaggaggcaaagct	PH95I24	X	89448	89473	1	1	3	4	1	2				XP_002513888, splicing endonuclease positive effector sen1
Cp32244	catgtgtttgttcttaccggtaaact	80F18	X	69454	69429	0	4	5	0	2	1			supercontig_66.112|PACid:16424556	XP_002893820, exostosin family protein
Cp32330	catgtaaggtcacagttgtttccaca	80F18	X	153088	153063	0	1	7	1	2	1				No significant homologies found
Cp32380	catggcactgagtcagcgtgtcttgc	80F18	X	72435	72460	0	5	0	7	0	0				XP_002271693, retrotransposon protein Ty3-gypsy
Cp32500	catgtggcagtctcttgtttatttga	10J17	X	10192	10217	0	2	5	3	0	2				BAD37698, phospholipid-transporting ATPase
		40J04	X	7772	7747										BAD37698, phospholipid-transporting ATPase
Cp32676	catgcagatgattttttggaggattt	69D05	X	99039	99064	5	1	1	0	3	1		gi|186787702|gb|EX269180.1	supercontig_66.30|PACid:16424593	XP_002533878, protein disulfide isomerase, putative
Cp33053	catgactcccccccttgtgttgttct	54M22	X	8949	8974	3	1	2	4	1	0				XP_002534486, r2r3-myb transcription factor
Cp33095	catgatccgttctggatctccgaacg	61H02	X	124899	124924	2	1	4	2	0	2	supercontig_66.116|PACid:16424560		supercontig_66.116|PACid:16424560	No significant homologies found
Cp33154	catgtagttgaaggagataatgtaga	69D05	X	79841	79866	2	5	3	1	0	0			supercontig_66.28|PACid:16424590	XP_002526800, alpha-(1,4)-fucosyltransferase
Cp33256	catgtttttcttcaatacccacttgt	65C06	X	14959	14934	2	0	7	0	0	2				XP_002533021, transcription factor RF2a
		54M22	X	87485	87510										XP_002533021, transcription factor RF2a
Cp33462	catggacaaaccagaggattaatcca	69D24	X	5802	5827	1	2	6	1	0	1				XP_002271803, hypothetical protein
Cp33648	catgtcattactggctggcgctttat	93K15	X	101737	101712	1	3	7	0	0	0		gi|186761273|gb|EX239871.1		XP_002887402, hypothetical protein
Cp34050	catgccttttccattcctcatacaca	06M23	X	33907	33882	0	0	7	1	1	2				AAO23078, polyprotein
		87M18	X	5970	5995										AAO23078, polyprotein
Cp34061	catggctctctgcatcctgcctgcgc	PH95I24	X	53309	53334	0	2	6	0	3	0	supercontig_66.86|PACid:16424654	gi|186882410|gb|EX239647.1		XP_002513885, Pollen-specific protein C13 precursor
Cp34104	catggtacaaaagcatttcaagcata	50J21	X	305402	305427	0	1	7	0	1	2				XP_002891102, leucine-rich repeat family protein
Cp34482	catgcccaaggcttatgccctgatga	72J22	Yh	134186	134161	5	0	0	0	3	2				No significant homologies found
Cp34585	catggtgtgcttgtaaatgctcacta	PH95I24	X	110303	110328	4	1	3	2	0	0			supercontig_66.90|PACid:16424659	XP_002513881, Homomeric Acetyl-CoA Carboxylase
Cp34818	catggtaggaatttagaatgctttat	99B01	X	77991	78016	3	0	2	2	1	2				No significant homologies found
Cp34881	catgcatacagacagaagctgatgta	102N12	Yh	70219	70244	2	0	6	1	1	0	supercontig_215.12|PACid:16413742		supercontig_215.12|PACid:16413742	NP_566139, 5'-AMP-activated protein kinase
		10J17	X	80123	80148										NP_566139, 5'-AMP-activated protein kinase
		84J07	X	54681	54706										NP_566139, 5'-AMP-activated protein kinase
Cp34923	catgtatagatgtggtttagttgagg	PH95I24	X	118231	118206	2	3	2	1	1	1		gi|186857383|gb|EX271635.1	supercontig_66.92|PACid:16424661	XP_002513877, sulfate transporter
Cp35097	catggcaccagcttcattgtttgagg	85B24	Yh	261217	261192	2	0	4	2	0	2			supercontig_39.118|PACid:16419014	AAO20078, putative polyprotein
		53E18	X	91716	91691										CAN78985, hypothetical protein
Cp35324	catgattttgaagtgcttaaatagag	83B06	X	76047	76072	1	0	5	3	0	1				AAC69378, putative retroelement pol polyprotein
Cp35537	catgaagttttttgatatatgtgact	95B12	Yh	95556	95581	1	0	4	0	2	3				ABS32233, somatic embryogenesis receptor kinase
		71E16	Yh	117105	117080										ABS32233, somatic embryogenesis receptor kinase
		DM62K05	Yh	34988	34963										ABS32233, somatic embryogenesis receptor kinase
Cp35634	catggggaactgcagaaacaggaggc	69D05	X	169283	169308	1	2	5	0	2	0			supercontig_66.39|PACid:16424602	XP_002891195, binding protein
		93K15	X	67610	67635										XP_002891195, binding protein
Cp35914	catgggagcagctgatgctgttcgtc	54A04	X	31190	31215	0	1	9	0	0	0	supercontig_88.22|PACid:16427803		supercontig_88.22|PACid:16427803	XP_002514770.1, inositol 5-phosphatase
Cp35918	catgagaaagctagacagcatatcca	06M23	X	27253	27228	0	0	8	1	0	1				AAM94350.1, gag-pol polyprotein
		87M18	X	12624	12649										AAM94350.1, gag-pol polyprotein
Cp35929	catgttaagatctcttctaattatca	33L10	Yh	371	346	0	2	3	4	0	1				XP_001018160.1, Kinesin motor domain containing protein
Cp35942	catgagcatattgttatatatgatta	50J21	X	165976	165951	0	4	5	1	0	0		gi|186776740|gb|EX282595.1		XP_002529005.1, membrane protein
Cp36079	catgtggcaggtctcggttggccggg	12I03	X	28405	28430	0	0	2	1	2	5				XP_002908536.1, COPII coat assembly protein SEC16
Cp36128	catggtatgcaaacagcctccgcaat	65C06	X	5520	5495	0	5	2	2	1	0				XP_002273505.1, hypothetical protein
Cp36177	catggctacgcgaggttgctattttc	40J04	X	81442	81417	0	1	2	3	2	2	contig_43733.1|PACid:16431911			CAN69965, hypothetical protein
Cp36245	catggtcactctcgataaacctctcg	102N12	Yh	67689	67714	0	3	4	0	3	0	supercontig_215.12|PACid:16413742			NP_566139, 5'-AMP-activated protein kinase
		10J17	X	77595	77620										NP_566139, 5'-AMP-activated protein kinase
		84J07	X	52153	52178										NP_566139, 5'-AMP-activated protein kinase
Cp36270	catgtttgtttaatttattaatagtt	65C06	X	90140	90165	0	4	2	2	0	2				XP_002874566, DNAJ heat shock N-terminal domain-containing protein
		54M22	X	78601	78626										XP_002874566, DNAJ heat shock N-terminal domain-containing protein
