# Supplementary material for: Digital Transcriptome Analysis of Putative Sex-Determination Genes in Papaya (Carica papaya)
Source: PLoS One. 2012 Jul 16;7(7):e40904. doi: 10.1371/journal.pone.0040904 (PMC3397944; doi:10.1371/journal.pone.0040904)
Supplement: Table S4 — SuperSAGE tags mapped on the sex chromosome and other chromosomes simultaneously. * Deduced proteins were determined by BLASTX searching of genomic sequences upstream of the SuperSAGE tags as described in method. (XLS) [file pone.0040904.s006.xls]

## Sheet: Sheet3
Tag ID	Tag sequence	Mapped clone name	sex chromosomes	Start	End	Tag count						Accession no., deduced protein*
						P1	P2	P3	P4	P5	P6
Cp1	catgtgtaagtatgaactaattcaga	89M06	Yh	43456	43481	19422	53439	44059	13958	36086	16570	Degradated 18S ribosomal RNA gene
Cp44	catgcatgtgtaagtatgaactaatt	89M06	Yh	43452	43477	1670	5186	4506	1263	476	555	Degradated 18S ribosomal RNA gene
Cp110	catggttcccgagcccgttccgcagg	94E22	Yh	86324	86299	1366	431	523	711	2776	1247	No significant homologies found.
		90D06	Yh	81539	81514							Retrotransposon, CAN62233
		75H06	Yh	36638	36613							Retrotransposon, CAN62233
		75H06	Yh	30083	30058							No significant homologies found.
		72J22	Yh	64372	64347							Retrotransposon, CAN62233
		72J22	Yh	57100	57075							BAA11674, unnamed protein product
		80L24	Yh	21315	21290							No significant homologies found.
		83D03	Yh	715	690							No significant homologies found.
		82H21	Yh	145209	145184							CAN73690.1, retrotransposon
		24L08	X	58835	58860							CAN62233.1, retrotransposon
		54A09	Yh	17746	17771							No significant homologies found.
		65C06	X	100292	100267							CAN62233.1, retrotransposon
		65C06	X	93158	93133							No significant homologies found.
		93K15	X	150510	150535							CAN62233.1, retrotransposon
		93K15	X	143375	143400							CAN62233.1, retrotransposon
		49A07	X	41741	41716							CAN62233.1, retrotransposon
		49A07	X	35189	35164							No significant homologies found.
		50J21	X	64013	63988							CAN62233.1, retrotransposon
		50J21	X	57322	57297							XP_002325385.1, pedicted protein
		54M22	X	18477	18452							No significant homologies found.
		39A12	X	34398	34373							No significant homologies found.
		80F18	X	45586	45611							No significant homologies found.
		85C03	X	29729	29704							CAN62233.1, retrotransposon
		PH95I24	X	19486	19461							CAN62233.1, retrotransposon
		PH95I24	X	12441	12416							No significant homologies found.
Cp1264	catgtaggaggcaatggcagccctct	85B24	Yh	232479	232504	157	71	199	172	64	321	CAN77191.1, retrotransposon
		90D06	Yh	80640	80665							CAN77191.1, retrotransposon
		90D06	Yh	35718	35693							CAN77191.1, retrotransposon
		72J22	Yh	63474	63499							CAN62233, retrotransposon
		27G03	Yh	5909	5884							CAN77191.1, retrotransposon
		89I15	Yh	122294	122269							CAN77191.1, retrotransposon
		53E18	X	79858	79833							CAN77191.1, retrotransposon
		82H21	Yh	38276	38301							CAN77191.1, retrotransposon
		24L08	X	59737	59712							CAN77191.1, retrotransposon
		65C06	X	99389	99414							CAN77191.1, retrotransposon
		84M10	X	237025	237000							CAN77191.1, retrotransposon
		93K15	X	144278	144253							CAN77191.1, retrotransposon
		50J21	X	63114	63139							CAN77191.1, retrotransposon
		23D07	X	77620	77645							CAN77191.1, retrotransposon
		12I03	X	25689	25714							CAN77191.1, retrotransposon
		85C03	X	35698	35723							CAN77191.1, retrotransposon
		95I24	X	18579	18604							CAN77191.1, retrotransposon
Cp2140	catgaaccgctttcactccgagagga	90D06	Yh	76774	76749	105	72	121	79	74	145	XP_002268669.1, retrotransposon
		75H06	Yh	32374	32349							XP_002268669.1, retrotransposon
		72J22	Yh	59610	59585							XP_002268669.1, retrotransposon
		24L08	X	63601	63626							XP_002268669.1, retrotransposon
		65C06	X	95525	95500							XP_002268669.1, retrotransposon
		93K15	X	148143	148168							XP_002268669.1, retrotransposon
		49A07	X	37477	37452							XP_002268669.1, retrotransposon
		50J21	X	59691	59666							XP_002268669.1, retrotransposon
		PH95I24	X	14715	14690							XP_002268669.1, retrotransposon
Cp3753	catgttttgagtacgttttggttatt	95B12	Yh	59268	59293	142	54	58	40	10	24	No significant homologies found.
		94E22	Yh	120597	120622							No significant homologies found.
		94E22	Yh	80982	80957							No significant homologies found.
		94E22	Yh	72253	72228							No significant homologies found.
		85B24	Yh	190772	190797							No significant homologies found.
		71E16	Yh	153393	153368							No significant homologies found.
		DM62K05	Yh	71279	71254							No significant homologies found.
		54A09	Yh	32038	32013							No significant homologies found.
		23D07	X	82795	82820							No significant homologies found.
		80F18	X	87158	87133							ABA99486.2, retrotransposon protein
		80F18	X	79868	79843							No significant homologies found.
Cp4040	catgtggcagaaccacacgcccaggg	84M10	X	241000	241025	78	34	75	41	39	33	XP_002268669.1, retrotransposon
		12I03	X	21794	21769							XP_002281990.1, retrotransposon
		85C03	X	31722	31697							XP_002268669.1, retrotransposon
Cp4271	catggggatccataggggtcccgcta	94E22	Yh	36316	36341	39	35	112	44	19	32	No significant homologies found.
		85B24	Yh	214039	214064							No significant homologies found.
		75H06	Yh	200420	200395							No significant homologies found.
		61H02	X	44750	44725							No significant homologies found.
		80L24	Yh	176923	176898							No significant homologies found.
		80L24	Yh	19061	19086							No significant homologies found.
		80L24	Yh	11831	11856							No significant homologies found.
		DM10G24	X	77228	77253							No significant homologies found.
		49N10	X	24557	24582							No significant homologies found.
		54A09	Yh	9115	9140							No significant homologies found.
		69D05	X	110048	110073							No significant homologies found.
		69D05	X	73296	73271							AC099402_4 retrotransposon
		69D24	Yh	89867	89892							No significant homologies found.
		69D24	Yh	39212	39237							No significant homologies found.
		84M10	X	104123	104148							No significant homologies found.
		84M10	X	57659	57634							No significant homologies found.
		84M10	X	21925	21950							No significant homologies found.
		93K15	X	122301	122276							No significant homologies found.
		93K15	X	8567	8592							No significant homologies found.
		50J21	X	15186	15161							XP_002271693.1, retrotransposon
		10J17	X	47039	47064							No significant homologies found.
		23D07	X	78843	78868							No significant homologies found.
		23D07	X	71994	72019							XP_002271693.1, retrotransposon
		23D07	X	18562	18587							CAN80324.1 retrotransposon
		39A12	X	26522	26497							No significant homologies found.
		84J07	X	21597	21622							No significant homologies found.
		99B01	X	71036	71011							No significant homologies found.
		99B01	X	63794	63769							No significant homologies found.
		PH12G20	X	84741	84766							No significant homologies found.
Cp6211	catggcgcagagtccagatgggtgca	53E18	X	6951	6926	42	9	35	33	43	11	CBH19893.1, cell division control 20
		40J04	X	89320	89295							CBH19893.1, cell division control 20
		40J04	X	50885	50910							CBH19893.1, cell division control 20
Cp6258	catgatgaattcgcacaaagagagac	75H06	Yh	211558	211583	19	19	62	26	33	13	AAW28578.1, gag-pol polyprotein
		65C15	X	79255	79230							AAW28578.1, gag-pol polyprotein
		51A03	X	158143	158118							AAW28578.1, gag-pol polyprotein
		46O19	X	12571	12546							AAW28578.1, gag-pol polyprotein
Cp6480	catgacaaggacgggcatccagtttg	84M10	X	85875	85850	26	5	35	33	29	36	XP_002521798.1, Patellin-5
		84M10	X	35991	35966							XP_002521798.1, Patellin-5
Cp7393	catgtagcacccggaaaggaggagga	85C03	X	38389	38364	0	3	85	4	43	0	XP_002267295.1, retrotransposon
Cp7471	catgggtgcggcgtgccgatggtagt	89M06	Yh	42725	42750	16	18	31	45	12	11	No significant homologies found.
Cp8276	catggttttggcgcccataccggacg	94E22	Yh	120063	120088	34	16	26	2	15	21	No significant homologies found.
		90D06	Yh	74880	74855							No significant homologies found.
		72J22	Yh	64800	64775							No significant homologies found.
		72J22	Yh	57528	57503							No significant homologies found.
		80L24	Yh	21744	21719							No significant homologies found.
		80L24	Yh	9871	9846							No significant homologies found.
		82H21	Yh	145638	145613							CAN73690.1, retrotransposon
		24L08	X	58405	58430							CAN62233.1, retrotransposon
		54A09	Yh	17317	17342							No significant homologies found.
		84M10	X	208685	208710							No significant homologies found.
		84M10	X	208608	208633							No significant homologies found.
		84M10	X	128625	128650							No significant homologies found.
		84M10	X	128548	128573							No significant homologies found.
		93K15	X	150080	150105							ABG37663.1, retrotransposon
		93K15	X	142945	142970							No significant homologies found.
		50J21	X	64444	64419							CAN62233.1, retrotransposon
		50J21	X	57753	57728							XP_002325385.1, pedicted protein
		54M22	X	18925	18900							No significant homologies found.
		39A12	X	34827	34802							No significant homologies found.
Cp8473	catgtggatgatgggctggccaattg	102N12	Yh	83916	83891	39	21	21	1	6	22	No significant homologies found.
		90D06	Yh	159600	159625							ABA97782.2, retrotransposon
		75H06	Yh	188514	188489							No significant homologies found.
		69D24	Yh	60138	60113							No significant homologies found.
		10J17	X	101024	100999							No significant homologies found.
		65C15	X	74720	74745							No significant homologies found.
		65C15	X	63913	63938							XP_002331861.1, predicted protein
		65C15	X	32536	32561							No significant homologies found.
		65C15	X	31458	31483							No significant homologies found.
		65C15	X	10768	10793							CAN77900.1, retrotransposon
		51A03	X	112604	112579							No significant homologies found.
		51A03	X	97058	97033							No significant homologies found.
		84J07	X	75582	75557							No significant homologies found.
		PH89P09	X	258600	258625							No significant homologies found.
Cp9427	catgtcttcctgatctgaaatggtta	94E22	Yh	86321	86346	11	17	45	4	5	13	No significant homologies found.
		90D06	Yh	81536	81561							CAN62233.1, retrotransposon
		90D06	Yh	74448	74473							No significant homologies found.
		75H06	Yh	36635	36660							CAN62233.1, retrotransposon
		75H06	Yh	30080	30105							No significant homologies found.
		72J22	Yh	64369	64394							CAN62233, retrotransposon
		72J22	Yh	57097	57122							No significant homologies found.
		80L24	Yh	21312	21337							No significant homologies found.
		83D03	Yh	712	737							No significant homologies found.
		82H21	Yh	145206	145231							CAN73690.1, retrotransposon
		24L08	X	58838	58813							CAN62233.1, retrotransposon
		54A09	Yh	17749	17724							No significant homologies found.
		65C06	X	93155	93180							No significant homologies found.
		93K15	X	150513	150488							CAN62233.1, retrotransposon
		93K15	X	143378	143353							CAN62233.1, retrotransposon
		49A07	X	41738	41763							CAN62233.1, retrotransposon
		49A07	X	35186	35211							No significant homologies found.
		50J21	X	64010	64035							CAN62233.1, retrotransposon
		50J21	X	57319	57344							XP_002325385.1, pedicted protein
		54M22	X	18474	18499							No significant homologies found.
		39A12	X	34395	34420							No significant homologies found.
		80F18	X	45589	45564							No significant homologies found.
		PH95I24	X	19483	19508							CAN62233.1, retrotransposon
		PH95I24	X	12438	12463							No significant homologies found.
Cp9940	catgcatggcttaatccttgagacaa	89M06	Yh	43459	43434	7	22	25	19	8	7	XP_003082236.1, unnamed protein product
Cp10603	catggatctcaccgaggtaagtggac	94E22	Yh	72552	72527	53	7	8	5	5	1	No significant homologies found.
		80L24	Yh	156614	156639							No significant homologies found.
		40J04	X	45487	45462							No significant homologies found.
		54M13	X	111986	112011							No significant homologies found.
		80F18	X	87456	87431							No significant homologies found.
		80F18	X	80166	80141							No significant homologies found.
Cp10761	catgatgaattcgcacaaagagaggc	52H15	Yh	21775	21750	5	3	42	6	16	6	AAW28578.1, retrotransposon
		51A03	X	171606	171581							AAW28578.1, retrotransposon
Cp10836	catggtgatgtgttcccacttccatt	90D06	Yh	77618	77643	5	15	21	13	0	23	XP_002268669.1, retrotransposon
		75H06	Yh	33218	33243							XP_002268669.1, retrotransposon
		72J22	Yh	60454	60479							XP_002268669.1, retrotransposon
		24L08	X	62757	62732							XP_002268669.1, retrotransposon
		65C06	X	96369	96394							XP_002268669.1, retrotransposon
		93K15	X	147299	147274							XP_002268669.1, retrotransposon
		49A07	X	38321	38346							XP_002268669.1, retrotransposon
		50J21	X	60534	60559							XP_002268669.1, retrotransposon
		PH95I24	X	15559	15584							XP_002268669.1, retrotransposon
Cp11128	catggaaggccgctaggaactgctcc	75H06	Yh	35641	35666	9	4	22	11	5	23	AAL31683.1, retrotransposon
		80L24	Yh	157808	157783							CAN62233.1, retrotransposon
		84M10	X	237116	237091							CAN62233.1, retrotransposon
		49A07	X	40744	40769							AAL31683.1, retrotransposon
		23D07	X	77529	77554							CAN62233.1, retrotransposon
		12I03	X	25598	25623							CAN62233.1, retrotransposon
Cp11405	catggggtgccggggttacttttgca	65C06	X	98011	97986	9	10	23	13	7	9	XP_002268669.1, retrotransposon
		84M10	X	238404	238429							XP_002268669.1, retrotransposon
		84M10	X	108551	108526							BAH80026.1, retrotransposon protein
		93K15	X	145657	145682							XP_002268669.1, retrotransposon
		50J21	X	62176	62151							ABA98922.2, retrotransposon protein
		23D07	X	76242	76217							XP_002268669.1, retrotransposon
		12I03	X	24310	24285							XP_002268669.1, retrotransposon
		85C03	X	34318	34293							XP_002268669.1, retrotransposon
		PH95I24	X	17201	17176							XP_002268669.1, retrotransposon
Cp11504	catggtgatatgttcccacttccact	90D06	Yh	38732	38707	6	11	22	14	3	14	XP_002268669.1, retrotransposon
		53E18	X	66711	66686							XP_002268669.1, retrotransposon
		80L24	Yh	14829	14854							XP_002268669.1, retrotransposon
		82H21	Yh	35262	35287							XP_002268669.1, retrotransposon
		54A09	Yh	11854	11879							XP_002268669.1, retrotransposon
		84M10	X	248882	248857							XP_002268669.1, retrotransposon
		84M10	X	240046	240021							XP_002268669.1, retrotransposon
		12I03	X	22668	22693							XP_002268669.1, retrotransposon
		12I03	X	13919	13944							XP_002268669.1, retrotransposon
		80F18	X	83362	83387							XP_002268669.1, retrotransposon
		99B01	X	46714	46689							XP_002268669.1, retrotransposon
		PH12G20	X	6411	6386							XP_002268669.1, retrotransposon
Cp11728	catgatcgttcccacactctgatgag	54A04	Yh	95300	95325	0	0	54	14	0	0	No significant homologies found.
Cp11811	catggaaagccgctaggaactgctcc	90D06	Yh	80549	80574	7	13	11	14	4	18	CAN62233.1, retrotransposon
		72J22	Yh	63383	63408							CAN62233.1, retrotransposon
		24L08	X	59828	59803							CAN62233.1, retrotransposon
		65C06	X	99298	99323							CAN77191.1, retrotransposon
		93K15	X	144369	144344							CAN77191.1, retrotransposon
		50J21	X	63023	63048							AC092390_4, putative polyprotein
		85C03	X	35607	35632							CAN77191.1, retrotransposon
		PH95I24	X	18488	18513							CAN77191.1, retrotransposon
Cp12183	catgtgagaccacaatcccggtaggg	94E22	Yh	87004	87029	6	17	28	1	3	9	No significant homologies found.
		90D06	Yh	81990	82015							No significant homologies found.
		90D06	Yh	75056	75081							No significant homologies found.
		75H06	Yh	37166	37191							No significant homologies found.
		75H06	Yh	30611	30636							No significant homologies found.
		72J22	Yh	65053	65078							No significant homologies found.
		72J22	Yh	57781	57806							No significant homologies found.
		80L24	Yh	21920	21945							No significant homologies found.
		24L08	X	58229	58204							CAN62233.1, retrotransposon
		54A09	Yh	17141	17116							No significant homologies found.
		65C06	X	100900	100925							No significant homologies found.
		65C06	X	93766	93791							No significant homologies found.
		93K15	X	149904	149879							No significant homologies found.
		49A07	X	42269	42294							No significant homologies found.
		49A07	X	35717	35742							No significant homologies found.
		50J21	X	64620	64645							No significant homologies found.
		50J21	X	57929	57954							No significant homologies found.
		39A12	X	34926	34951							No significant homologies found.
		80F18	X	44981	44956							No significant homologies found.
		85C03	X	37110	37135							No significant homologies found.
		85C03	X	30257	30282							No significant homologies found.
		PH95I24	X	20015	20040							No significant homologies found.
Cp12798	catgtaggaagcaagggcagctctct	102N12	Yh	17783	17808	6	16	14	6	4	13	1510387A, retrotransposon
		84M10	X	224113	224138							1510387A, retrotransposon
		23D07	X	91821	91796							1510387A, retrotransposon
		12I03	X	38451	38426							1510387A, retrotransposon
		80F18	X	86375	86400							AC099402_4, retrotransposon
Cp12810	catgccggacggggtatggagatctt	94E22	Yh	87007	86982	4	5	20	18	2	10	No significant homologies found.
		90D06	Yh	81993	81968							No significant homologies found.
		90D06	Yh	75059	75034							No significant homologies found.
		72J22	Yh	65056	65031							No significant homologies found.
		72J22	Yh	57784	57759							No significant homologies found.
		82H21	Yh	145779	145754							CAN73690.1, retrotransposon
		24L08	X	58226	58251							CAN62233.1, retrotransposon
		54A09	Yh	17138	17163							No significant homologies found.
		65C06	X	100903	100878							No significant homologies found.
		65C06	X	93769	93744							No significant homologies found.
		93K15	X	149901	149926							No significant homologies found.
		50J21	X	64623	64598							No significant homologies found.
		50J21	X	57932	57907							No significant homologies found.
		39A12	X	34929	34904							No significant homologies found.
		80F18	X	44978	45003							No significant homologies found.
Cp13794	catggtgatgtgttcccacttccact	75H06	Yh	22498	22473	5	13	14	7	1	12	CAA73042, polyprotein
		31E20	Yh	249	274							AAP43915, integrase
		84M10	X	221100	221125							AAO45752, pol protein
		84M10	X	106910	106935							AAT38724, Putative retrotransposon protein
		49A07	X	27549	27524							AAT38724, Putative retrotransposon protein
		23D07	X	94839	94814							ABW74556, copia-like pol polyprotein
		12I03	X	41464	41439							AAO45752, pol protein
		85C03	X	32676	32701							AAO45752, pol protein
Cp14464	catgccaaacagacaacatacagtat	94E22	Yh	87176	87201	4	7	16	3	5	13	NP_001153462, annexin B11 isoform B
		85C03	X	37283	37308							XP_001099721, PREDICTED: mitogen-activated protein kinase 7 isoform 7
		85C03	X	30430	30455							XP_001099721, PREDICTED: mitogen-activated protein kinase 7 isoform 7
Cp14526	catggccccatacgaggcgctatacg	90D06	Yh	77201	77176	16	2	17	3	6	3	AAT38724, Putative retrotransposon protein, identical
		75H06	Yh	32801	32776							AAO45752, pol protein
		72J22	Yh	60037	60012							AAO45752, pol protein
		24L08	X	63174	63199							AAO45752, pol protein
		65C06	X	95952	95927							AAO45752, pol protein
		84M10	X	240463	240488							AAO45752, pol protein
		84M10	X	106493	106468							AAT38724, Putative retrotransposon protein, identical
		93K15	X	147716	147741							AAO45752, pol protein
		49A07	X	37904	37879							AAO45752, pol protein
		50J21	X	60117	60092							ABM55240, retrotransposon protein
		23D07	X	74183	74158							AAO45752, pol protein
		23D07	X	21151	21126							AAO45752, pol protein
		12I03	X	22251	22226							AAT38724, Putative retrotransposon protein, identical
		85C03	X	32259	32234							AAO45752, pol protein
		PH95I24	X	15142	15117							AAO45752, pol protein
Cp14563	catgtaagggatgttaaccttaacct	85C03	X	19450	19425	11	4	16	14	0	2	AAV85747, Integrase core domain, putative
Cp14618	catgaaaaagcaaggcagaacattga	65C15	X	10261	10286	7	7	26	7	0	0	AAK51582, putative retroelement
		51A03	X	33690	33715							AAW28578, putative gag-pol polyprotein
		46O19	X	9982	9957							AAW28577, putative gag-pol polyprotein
		PH89P09	X	13206	13231							AAW28578, putative gag-pol polyprotein
Cp14807	catgaaggaagcaagggcagctctct	53E18	X	63699	63674	4	3	7	9	3	20	AAO45751, gag-protease polyprotein
		80L24	Yh	17842	17867							AAO45751, gag-protease polyprotein
		84M10	X	56141	56116							XP_002522085, mads box protein, putative
		99B01	X	65012	64987							AAL79340, Putative 22 kDa kafirin cluster; Ty3-Gypsy type
		PH12G20	X	83523	83548							AAL79340, Putative 22 kDa kafirin cluster; Ty3-Gypsy type
Cp15137	catggggatccataggggtccccgct	80L24	Yh	150722	150697	7	5	14	6	4	8	No significant homologies found.
		54A09	Yh	106212	106237							No significant homologies found.
		93K15	X	135092	135117							XP_002266722, PREDICTED: hypothetical protein, partial
		85C03	X	11418	11393							No significant homologies found.
Cp15203	catgtcctggttggccggggctgctg	95B12	Yh	67909	67884	3	4	7	4	6	20	AAK92650, Putative retroelement
		71E16	Yh	144752	144777							AAK92650, Putative retroelement
		DM62K05	Yh	62638	62663							AAK92650, Putative retroelement
Cp15384	catgtaggaggcaatggcagtcctct	75H06	Yh	35732	35757	6	2	15	7	6	7	AAL31683, putative polyprotein
		49A07	X	40835	40860							AAL31683, putative polyprotein
Cp15476	catggctcctgaagtatctcgtggag	84M10	X	170728	170703	21	3	3	1	8	6	XP_002522085, mads box protein, putative
		84M10	X	115843	115818							XP_002864686, MADS-box protein
		84M10	X	84262	84237							XP_002522085, mads box protein, putative
		12I03	X	75410	75435							XP_002522085, mads box protein, putative
		12I03	X	4483	4508							XP_002522085, mads box protein, putative
		99B01	X	29946	29921							XP_002522085, mads box protein, putative
		99B01	X	16092	16067							XP_002522085, mads box protein, putative
		PH12G20	X	15793	15818							XP_002522085, mads box protein, putative
Cp15641	catgtggccctcttcagatcttgcag	75H06	Yh	33636	33661	2	7	12	5	2	14	CAA73042, polyprotein
		24L08	X	62339	62314							CAA73042, polyprotein
		93K15	X	146881	146856							CAA73042, polyprotein
		49A07	X	38739	38764							CAA73042, polyprotein
		PH95I24	X	15977	16002							CAA73042, polyprotein
Cp15642	catgtaccacgtccgggtctgcgtcg	85B24	Yh	231794	231819	2	1	12	1	11	15	AAT85792, reverse transcriptase (RNA-dependent DNA polymerase) family protein
		85B24	Yh	212124	212149							AAT85792, reverse transcriptase (RNA-dependent DNA polymerase) family protein
		75H06	Yh	35104	35129							AAL31683, putative polyprotein
		27G03	Yh	6603	6578							AAT85792, reverse transcriptase (RNA-dependent DNA polymerase) family protein
		89I15	Yh	122988	122963							AAT85792, reverse transcriptase (RNA-dependent DNA polymerase) family protein
		53E18	X	80552	80527							AAT85792, reverse transcriptase (RNA-dependent DNA polymerase) family protein
		84M10	X	237719	237694							BAH80015, putative retrotransposon protein
		84M10	X	109228	109253							ABA96758, retrotransposon protein, putative, Ty3-gypsy subclass
		49A07	X	40207	40232							AAL31683, putative polyprotein
		23D07	X	76926	76951							AAT85792, reverse transcriptase (RNA-dependent DNA polymerase) family protein
		12I03	X	24995	25020							AAT85792, reverse transcriptase (RNA-dependent DNA polymerase) family protein
		85C03	X	35004	35029							AAT85792, reverse transcriptase (RNA-dependent DNA polymerase) family protein
Cp15852	catgttttgagtacgttttagttatt	80L24	Yh	9334	9309	4	14	5	8	7	3	No significant homologies found.
Cp15861	catgaacctcaataccccgtccggta	94E22	Yh	120066	120041	3	6	23	2	1	6	No significant homologies found.
		85B24	Yh	190240	190215							No significant homologies found.
		90D06	Yh	74877	74902							No significant homologies found.
		75H06	Yh	200321	200296							No significant homologies found.
		72J22	Yh	64797	64822							No significant homologies found.
		72J22	Yh	57525	57550							AAW22872, hypothetical protein
		80L24	Yh	176824	176799							No significant homologies found.
		80L24	Yh	19160	19185							No significant homologies found.
		80L24	Yh	11930	11955							No significant homologies found.
		80L24	Yh	9868	9893							No significant homologies found.
		82H21	Yh	145635	145660							AAW28578, Putative gag-pol polyprotein, identical
		24L08	X	58408	58383							No significant homologies found.
		54A09	Yh	17320	17295							No significant homologies found.
		54A09	Yh	9214	9239							No significant homologies found.
		84M10	X	208611	208586							No significant homologies found.
		84M10	X	145404	145429							No significant homologies found.
		84M10	X	128551	128526							No significant homologies found.
		84M10	X	57560	57535							CAN77636, hypothetical protein
		93K15	X	150083	150058							ABG37663, CCHC-type integrase
		93K15	X	142948	142923							ABA98792, retrotransposon protein, putative, Ty3-gypsy subclass
		50J21	X	64441	64466							No significant homologies found.
		50J21	X	57750	57775							XP_002325385, predicted protein
		54M22	X	18922	18947							No significant homologies found.
		39A12	X	34824	34849							No significant homologies found.
		80F18	X	80399	80424							No significant homologies found.
		99B01	X	63695	63670							No significant homologies found.
		PH12G20	X	84840	84865							No significant homologies found.
		PH12G20	X	79508	79483							No significant homologies found.
Cp15970	catggatctcgccgaggtaagtggac	95B12	Yh	58976	59001	11	6	14	1	7	1	No significant homologies found.
		53E18	X	62627	62652							No significant homologies found.
		71E16	Yh	153685	153660							No significant homologies found.
		DM62K05	Yh	71571	71546							No significant homologies found.
Cp15995	catgttgcccgattcgtctttgcgtt	89M06	Yh	43291	43316	8	8	6	12	2	4	CAL57182, unnamed protein product
Cp16232	catggggatccatagggggtccccgc	95B12	Yh	69558	69533	7	2	14	11	0	5	No significant homologies found.
		94E22	Yh	72686	72711							No significant homologies found.
		75H06	Yh	25197	25172							No significant homologies found.
		71E16	Yh	143103	143128							No significant homologies found.
		39A12	X	31366	31341							No significant homologies found.
		40J04	X	45621	45646							No significant homologies found.
		99B01	X	97252	97227							CAA73042, polyprotein
Cp16279	catggtaggcgctggcctgcggagcg	72J22	Yh	63051	63076	4	5	8	4	6	12	AAT85792, reverse transcriptase (RNA-dependent DNA polymerase) family protein
		65C06	X	98966	98991							AAT85792, reverse transcriptase (RNA-dependent DNA polymerase) family protein
		84M10	X	237448	237423							AAT85792, reverse transcriptase (RNA-dependent DNA polymerase) family protein
		93K15	X	144701	144676							AAT85792, reverse transcriptase (RNA-dependent DNA polymerase) family protein
		50J21	X	62691	62716							AAL31683, putative polyprotein
		23D07	X	77197	77222							AAT85792, reverse transcriptase (RNA-dependent DNA polymerase) family protein
		12I03	X	25266	25291							AAT85792, reverse transcriptase (RNA-dependent DNA polymerase) family protein
		PH95I24	X	18156	18181							AAT85792, reverse transcriptase (RNA-dependent DNA polymerase) family protein
Cp16320	catgtggccctcttcagatctcgcag	69D24	Yh	42701	42726	1	7	6	10	3	12	CAA73042, polyprotein
		85C03	X	33094	33119							CAA73042, polyprotein
Cp16586	catggtcggtccccgtgatccctgcc	85B24	Yh	198896	198921	1	3	7	6	2	19	AAN05526, polyprotein
		102N12	Yh	17254	17279							AAX95261, retrotransposon protein, putative, Ty3-gypsy sub-class
		54A09	Yh	64511	64486							AAT66771, Putative polyprotein, identical
		50J21	X	311226	311201							AAM74399, Putative retroelement
		54M22	X	28273	28298							AAT38724, Putative retrotransposon protein, identical
		85C03	X	13174	13149							AAT85792, reverse transcriptase (RNA-dependent DNA polymerase) family protein
Cp16752	catgagaagggtccgggttgtactta	85B24	Yh	228640	228665	6	7	14	6	0	4	AAO45752, pol protein
		90D06	Yh	39567	39542							AAO45752, pol protein
		53E18	X	67412	67387							ABA97771, retrotransposon protein, putative, Ty3-gypsy subclass
		80L24	Yh	161532	161507							AAO45752, pol protein
		80L24	Yh	13994	14019							AAO45752, pol protein
		82H21	Yh	34427	34452							AAO45752, pol protein
		69D24	Yh	41448	41473							AAO45752, pol protein
		99B01	X	68822	68797							AAO45752, pol protein
		PH12G20	X	77354	77329							AAQ56285, putative gag-pol protein
Cp16823	catgcgttaattcaagaaataccgtt	94E22	Yh	87378	87403	3	5	11	5	4	9	No significant homologies found.
		90D06	Yh	82363	82388							No significant homologies found.
		90D06	Yh	75429	75454							AAO45752, pol protein
		75H06	Yh	37550	37575							No significant homologies found.
		75H06	Yh	30995	31020							No significant homologies found.
		72J22	Yh	65425	65450							No significant homologies found.
		72J22	Yh	58153	58178							No significant homologies found.
		82H21	Yh	146149	146174							CBJ28730, cyclin T2 isoform b isoform 9
		24L08	X	57856	57831							No significant homologies found.
		54A09	Yh	16757	16732							AAT38724, Putative retrotransposon protein, identical
		65C06	X	94140	94165							ABA94146, retrotransposon protein, putative, Ty3-gypsy subclass
		49A07	X	42653	42678							No significant homologies found.
		49A07	X	36101	36126							No significant homologies found.
		50J21	X	64992	65017							No significant homologies found.
		50J21	X	58301	58326							ABA94146, retrotransposon protein, putative, Ty3-gypsy subclass
		80F18	X	44607	44582							XP_002526848, alpha/beta hydrolase domain containing protein 1,3
		PH95I24	X	20399	20424							No significant homologies found.
		PH95I24	X	13353	13378							AAO45752, pol protein
Cp17132	catgtcggcccagctccaggaacttg	75H06	Yh	35524	35549	1	3	9	6	6	11	ABF97067, retrotransposon protein, putative, Ty3-gypsy subclass
		72J22	Yh	63266	63291							AAN04945, Putative retroelement
		24L08	X	59945	59920							AAN04945, Putative retroelement
		93K15	X	144486	144461							AAT85792, reverse transcriptase (RNA-dependent DNA polymerase) family protein
		49A07	X	40627	40652							AAL31683, putative polyprotein
		85C03	X	35490	35515							AAT85792, reverse transcriptase (RNA-dependent DNA polymerase) family protein
		PH95I24	X	18371	18396							AAT85792, reverse transcriptase (RNA-dependent DNA polymerase) family protein
Cp17346	catgtttgagccacctagcagtccaa	90D06	Yh	78039	78014	5	3	11	3	2	11	CAA73042, polyprotein
		75H06	Yh	33639	33614							CAA73042, polyprotein
		72J22	Yh	60875	60850							CAA73042, polyprotein
		24L08	X	62336	62361							AAO45752, pol protein
		65C06	X	96790	96765							AAT38744, Putative gag-pol polyprotein, identical
		93K15	X	146878	146903							AAO45752, pol protein
		49A07	X	38742	38717							CAA73042, polyprotein
		50J21	X	60955	60930							CAA73042, polyprotein
		85C03	X	33097	33072							AAO45752, pol protein
Cp17561	catgaaaacctttaccatccacttac	90D06	Yh	81687	81712	7	4	16	3	0	4	1510387A, retrotransposon del1-46.
		90D06	Yh	74599	74624							No significant homologies found.
		75H06	Yh	36786	36811							No significant homologies found.
		75H06	Yh	30231	30256							No significant homologies found.
		80L24	Yh	21463	21488							No significant homologies found.
		54A09	Yh	17598	17573							No significant homologies found.
		93K15	X	150362	150337							AAT38724, Putative retrotransposon protein, identical
		49A07	X	41889	41914							1510387A, retrotransposon del1-46.
		49A07	X	35337	35362							No significant homologies found.
		50J21	X	64161	64186							NP_001176105, Os10g0357350
		50J21	X	57470	57495							No significant homologies found.
		80F18	X	45438	45413							No significant homologies found.
		PH95I24	X	19634	19659							NP_001176105, Os10g0357350
		PH95I24	X	12589	12614							No significant homologies found.
Cp17904	catgtcaagacagtttttggggtcct	83B06	X	73889	73864	5	0	11	6	6	5	ABD78322, polyprotein
Cp17982	catgggtgcggcgtgccgatggaagt	89M06	Yh	42581	42606	2	5	5	12	2	7	AAW28576, Gag-pol polyprotein, putative
Cp18163	catgacttgtctcgcactctgatgag	85B24	Yh	17265	17290	7	14	0	0	4	7	No significant homologies found.
		50J21	X	194616	194641							XP_002271693, retrotransposon protein Ty3-gypsy
Cp18170	catgaaccgcttccactccgagagga	23D07	X	20724	20699	7	3	7	4	6	5	AAO45752, pol protein
Cp18598	catgaatctcaccgaggtaagtggac	85B24	Yh	200521	200496	3	2	15	6	1	4	No significant homologies found.
		102N12	Yh	40207	40182							No significant homologies found.
		72J22	Yh	95546	95521							No significant homologies found.
		53E18	X	217985	217960							No significant homologies found.
		24L08	X	45907	45932							No significant homologies found.
		54A09	Yh	123296	123321							CAN82674, hypothetical protein
		69D24	Yh	54715	54690							No significant homologies found.
		65C15	X	106843	106868							No significant homologies found.
		65C15	X	99562	99587							NP_001176105, Os10g0357350
		23D07	X	68917	68892							No significant homologies found.
		23D07	X	59608	59583							AAD15368, putative retroelement pol polyprotein
		99B01	X	71170	71195							No significant homologies found.
		99B01	X	63928	63953							NP_001176105, Os10g0357350
		PH12G20	X	84607	84582							1510387A, retrotransposon del1-46
		PH12G20	X	79741	79766							No significant homologies found.
Cp18885	catgtgactctcctcaggtcctgaag	75H06	Yh	22080	22055	5	6	6	6	4	3	CAA73042, polyprotein
		49A07	X	27131	27106							AAT38724, putative retrotransposon protein
		99B01	X	21098	21073							ABI34339, polyprotein
		PH12G20	X	24649	24674							AAD22153, polyprotein
Cp18890	catgataggaaatagggtgaggggtc	75H06	Yh	104654	104629	5	11	7	3	0	4	No significant homologies found.
		84M10	X	251315	251290							No significant homologies found.
		84M10	X	161975	161950							No significant homologies found.
		84M10	X	128030	128005							No significant homologies found.
		93K15	X	168114	168089							AAL79340, retrotransposon protein
		12I03	X	11485	11510							AAP52510, retrotransposon protein
		99B01	X	49155	49130							No significant homologies found.
		99B01	X	6206	6181							No significant homologies found.
		PH12G20	X	46693	46668							No significant homologies found.
		PH12G20	X	8855	8830							No significant homologies found.
Cp18917	catggcttaatccttgagacaagcat	89M06	Yh	43455	43430	4	8	13	3	0	2	CAL57182, unnamed protein product
Cp19563	catgggaagttctcgtgttgcaccca	08K16	X	44833	44858	8	5	9	4	2	0	XP_002337775, predicted protein
		08K16	X	42858	42883							XP_002328889, predicted protein
Cp19813	catgtgactctcttcaggtctcgcag	84M10	X	239628	239603	1	6	10	3	0	8	CAA73042, polyprotein
		23D07	X	75018	75043							AAO45752, polyprotein
		12I03	X	23086	23111							CAA73042, polyprotein
Cp20070	catgcgtcagagaaggtggatggaac	85B24	Yh	230090	230065	5	3	7	5	3	4	CAA73042, polyprotein
		85B24	Yh	197037	197012							CAA73042, polyprotein
		102N12	Yh	15396	15371							CAA73042, polyprotein
		90D06	Yh	78233	78208							CAA73042, polyprotein
		90D06	Yh	38117	38142							CAA73042, polyprotein
		75H06	Yh	33833	33808							CAA73042, polyprotein
		72J22	Yh	61069	61044							CAA73042, polyprotein
		80L24	Yh	15444	15419							CAA73042, polyprotein
		82H21	Yh	35877	35852							CAA73042, polyprotein
		DM62K05	Yh	57330	57305							AAT38744, putative gag-pol polyprotein
		24L08	X	62142	62167							CAA73042, polyprotein
		54A09	Yh	12469	12444							CAA73042, polyprotein
		65C06	X	96984	96959							CAA73042, polyprotein
		69D24	Yh	42898	42873							CAA73042, polyprotein
		84M10	X	221714	221689							CAA73042, polyprotein
		84M10	X	141691	141666							CAA73042, polyprotein
		84M10	X	107524	107499							AAT38744, putative gag-pol polyprotein, identical
		93K15	X	146684	146709							CAA73042, polyprotein
		49A07	X	38936	38911							CAA73042, polyprotein
		50J21	X	61149	61124							CAA73042, polyprotein
		23D07	X	94224	94249							CAA73042, polyprotein
		23D07	X	75215	75190							CAA73042, polyprotein
		12I03	X	40850	40875							AAT38744, putative gag-pol polyprotein
		85C03	X	33291	33266							CAA73042, polyprotein
		PH95I24	X	33075	33100							CAA73042, polyprotein
		PH95I24	X	16174	16149							CAA73042, polyprotein
Cp20136	catgaaccgcttccactccaagagga	95B12	Yh	74650	74675	4	4	5	2	4	8	AAO45752, pol protein
		85B24	Yh	208960	208935							AAO45752, pol protein
		71E16	Yh	138011	137986							AAO45752, pol protein
		DM62K05	Yh	55870	55845							AAO45752, pol protein
		54A09	Yh	11011	10986							AAO45752, pol protein
		50J21	X	314542	314567							AAO45752, pol protein
		65C15	X	104576	104601							AAO45752, pol protein
		23D07	X	95683	95708							AAO45752, pol protein
Cp20273	catgtttttctatgtaatcagttgaa	71E16	Yh	29669	29694	0	23	3	1	0	0	AAU90262, integrase core domain containing protein
		71E16	Yh	27054	27029							AAR88589, putative copia-like retrotransposon protein
		71E16	Yh	22547	22522							AAR88589, putative copia-like retrotransposon protein
Cp20528	catgtgccgtggagatagcagatagg	85B24	Yh	231617	231592	4	4	9	4	0	5	AAT85792, reverse transcriptase
		27G03	Yh	6781	6806							AAT85792, reverse transcriptase
		89I15	Yh	123166	123191							AAT85792, reverse transcriptase
		65C06	X	98517	98492							AAT85792, reverse transcriptase
		84M10	X	237897	237922							AAT85792, reverse transcriptase
		93K15	X	145150	145175							AAT85792, reverse transcriptase
		23D07	X	76748	76723							AAT85792, reverse transcriptase
		PH95I24	X	17707	17682							AAT85792, reverse transcriptase
Cp20560	catgtttgggccacctagcagtccaa	85B24	Yh	229896	229871	3	6	10	4	1	2	AAO45752, pol protein
		90D06	Yh	38311	38336							AAO45752, pol protein
		82H21	Yh	35683	35658							AAO45752, pol protein
		69D24	Yh	42704	42679							AAO45752, pol protein
		84M10	X	239625	239650							CAA73042, polyprotein
		23D07	X	75021	74996							AAO45752, pol protein
		12I03	X	23089	23064							AAT38744, putative gag-pol polyprotein
Cp21723	catgacgaaaacccaaatgctaaggc	84M10	X	212928	212903	0	0	6	3	0	15	XP_002522085, mads box protein
		84M10	X	132866	132841							XP_002522085, mads box protein
		84M10	X	78317	78292							No significant homologies found.
		12I03	X	3882	3907							XP_002522085, mads box protein
		99B01	X	30549	30524							XP_002522085, mads box protein
Cp22274	catgatcgttcctgcactctgatgag	90D06	Yh	200301	200276	0	23	0	0	0	0	No significant homologies found.
Cp22654	catgtttccctggaccaattgagcaa	85B24	Yh	232317	232342	2	2	7	1	2	8	1510387A, retrotransposon del1-46.
		85B24	Yh	212656	212681							1510387A, retrotransposon del1-46.
		53E18	X	80020	79995							1510387A, retrotransposon del1-46.
Cp22684	catgatgatgatgatgttattgcttt	61H02	X	44848	44873	2	1	3	12	1	3	No significant homologies found.
		53E18	X	85900	85925							No significant homologies found.
		DM10G24	X	77130	77105							No significant homologies found.
		69D05	X	109949	109924							No significant homologies found.
		69D05	X	73401	73426							AAL79340, putative 22 kDa kafirin cluster; Ty3-Gypsy type
		84M10	X	23683	23658							No significant homologies found.
		93K15	X	8468	8443							No significant homologies found.
		23D07	X	78743	78718							No significant homologies found.
Cp23187	catgtggcccgtcccgtgtcagcgtt	40J04	X	47135	47160	3	0	6	3	5	4	No significant homologies found.
Cp23322	catgtcccgatcgtgccttgggtagt	84M10	X	240086	240061	1	4	2	0	1	13	AAO45752, pol protein
		84M10	X	106870	106895							AAT38724, retrotransposon protein
		23D07	X	74560	74585							AAO45752, pol protein
		12I03	X	22628	22653							AAT38724, retrotransposon protein
Cp23369	catgtaccacgtccgggtctgcatcg	90D06	Yh	79944	79969	1	3	2	2	5	8	AAP52358, retrotransposon protein Ty3-gypsy subclass
		72J22	Yh	62780	62805							AAN04945, putative retroelement
		24L08	X	60431	60406							AAN04945, putative retroelement
		65C06	X	98695	98720							AAT85792, reverse transcriptase
		93K15	X	144972	144947							AAT85792, reverse transcriptase
		50J21	X	62420	62445							AAL31683, putative polyprotein
		PH95I24	X	17885	17910							AAT85792, reverse transcriptase
Cp23394	catgtctccccattaatttgaccaca	50J21	X	50776	50801	0	1	10	5	4	1	XP_002437407, hypothetical protein
Cp23733	catgactcacctttgcgaatgaacca	08K16	X	59505	59480	4	1	6	2	0	7	XP_002328889, predicted protein
		08K16	X	52173	52148							XP_002328889, predicted protein
		08K16	X	42281	42306							XP_002328889, predicted protein
		136D11	X	86694	86719							XP_002328889, predicted protein
		136D11	X	83871	83896							XP_002328889, predicted protein
Cp23837	catgtgtctccgtcccgcgtggcttc	39A12	X	29743	29718	3	2	5	3	2	5	No significant homologies found.
Cp23919	catgaagtcgaacctgttgtgtggcc	80L24	Yh	160260	160235	2	2	4	5	0	7	AAT38744, putative gag-pol polyprotein
		80L24	Yh	15266	15291							CAA73042, polyprotein
		54A09	Yh	12291	12316							CAA73042, polyprotein
Cp23927	catgatgaaaacccaaatgctaaggc	84M10	X	84828	84803	2	2	5	1	3	7	XP_002522085, mads box protein
		84M10	X	59631	59606							XP_002522085, mads box protein
		12I03	X	68268	68293							NP_200852, agamous-like 62 transcription factor
		99B01	X	16695	16670							XP_002522085, mads box protein
Cp24004	catgccgaacagacaacatacagtat	75H06	Yh	37339	37364	1	3	7	3	3	3	No significant homologies found.
		75H06	Yh	30784	30809							No significant homologies found.
		54A09	Yh	16968	16943							No significant homologies found.
		65C06	X	101073	101098							XP_001895056, Histidine-rich glycoprotein precursor
		65C06	X	93939	93964							No significant homologies found.
		49A07	X	42442	42467							No significant homologies found.
		49A07	X	35890	35915							No significant homologies found.
		39A12	X	35100	35125							No significant homologies found.
		80F18	X	44808	44783							No significant homologies found.
		PH95I24	X	20188	20213							No significant homologies found.
		PH95I24	X	13142	13167							No significant homologies found.
Cp25448	catggaaggccgctaagaactgctcc	95B12	Yh	70864	70839	2	3	3	7	2	1	1510387A, retrotransposon del1-46.
		71E16	Yh	141797	141822							1510387A, retrotransposon del1-46.
		DM62K05	Yh	59657	59682							1510387A, retrotransposon del1-46.
Cp25454	catggggatccataggggtcctgcta	90D06	Yh	33943	33968	2	2	6	2	4	2	No significant homologies found.
		82H21	Yh	40051	40026							No significant homologies found.
		PH12G20	X	79607	79582							No significant homologies found.
Cp25494	catgacttggagcttgccgcaatcat	95B12	Yh	73063	73088	1	1	5	4	6	1	AAO45752, pol protein
		85B24	Yh	197165	197140							CAA73042, polyprotein
		90D06	Yh	78361	78336							CAA73042, polyprotein
		90D06	Yh	37989	38014							CAA73042, polyprotein
		75H06	Yh	33961	33936							CAA73042, polyprotein
		72J22	Yh	61197	61172							CAA73042, polyprotein
		53E18	X	65969	65994							CAA73042, polyprotein
		71E16	Yh	139598	139573							AAO45752, pol protein
		82H21	Yh	36005	35980							CAA73042, polyprotein
		DM62K05	Yh	57458	57433							AAO45752, pol protein
		24L08	X	62014	62039							CAA73042, polyprotein
		65C06	X	97112	97087							CAA73042, polyprotein
		69D24	Yh	43026	43001							CAA73042, polyprotein
		84M10	X	141819	141794							CAA73042, polyprotein
		84M10	X	107652	107627							CAA73042, polyprotein
		49A07	X	39064	39039							CAA73042, polyprotein
		49A07	X	26806	26831							CAA73042, polyprotein
		50J21	X	61277	61252							CAA73042, polyprotein
		85C03	X	33419	33394							CAA73042, polyprotein
		PH95I24	X	16302	16277							CAA73042, polyprotein
		PH12G20	X	36371	36396							CAA73042, polyprotein
Cp25998	catgcaaaccagtagtttatgccaaa	49N10	X	24916	24941	4	1	5	5	0	2	No significant homologies found.
		69D24	Yh	90226	90251							No significant homologies found.
		84M10	X	57302	57277							AAL79340, putative 22 kDa kafirin cluster; Ty3-Gypsy type
Cp26025	catgaagttatgatctgtatgatgtt	94E22	Yh	95784	95809	4	2	10	0	1	0	AAO45751, gag-protease polyprotein
Cp26059	catgtgcaggttcaccatacctgctg	99O03	Yh	83495	83520	3	3	1	2	3	5	EFO14301, hypothetical protein LOAG_14222
Cp26180	catggggcaccccgcgcaccacagca	89M06	Yh	42838	42813	2	1	5	5	3	1	CAL57182, unnamed protein product
Cp26362	catgcggtaaggagcaaccgaaatgg	80L24	Yh	158975	158950	1	2	6	1	4	3	XP_002271693, retrotransposon protein, Ty3-gypsy sub-class
		80L24	Yh	16551	16576							ABF95974, retrotransposon protein, Ty3-gypsy subclass
		31E20	Yh	491	466							ABD28293, reverse transcriptase
		54A09	Yh	13576	13601							ABB46919, retrotransposon protein, Ty3-gypsy subclass
		50J21	X	311979	311954							AAM74399, retroelement
		23D07	X	93117	93092							AAT38724, retrotransposon protein
		80F18	X	118109	118084							AAT38724, retrotransposon protein
		99B01	X	66265	66240							AAT38724, retrotransposon protein
		PH12G20	X	82231	82256							ABB46919, retrotransposon protein, Ty3-gypsy subclass
Cp26569	catgggggtccctaggggtcccgcta	75H06	Yh	36965	36990	0	1	3	5	4	4	No significant homologies found.
		75H06	Yh	30410	30435							No significant homologies found.
		49A07	X	42068	42093							No significant homologies found.
		49A07	X	35516	35541							No significant homologies found.
		PH95I24	X	12768	12793							No significant homologies found.
Cp26614	catgactgttcccgcactctgatgaa	17J04	Yh	65305	65280	0	0	16	1	0	0	1510387A, retrotransposon del1-46
Cp26618	catgcaaagtgaacaggtggaggtcc	PH95I24	X	128639	128614	0	17	0	0	0	0	XP_002513872, MADS box protein
Cp26967	catggacaagcctcaaggaaattgtc	87M18	X	47929	47954	3	2	1	4	2	4	XP_002529729, conserved hypothetical protein
Cp27299	catgtaggtagcaagggtgaccttct	72J22	Yh	50941	50966	1	0	6	5	0	4	AAL31683, putative polyprotein
Cp27604	catggatactagtaggctggtgaaac	94E22	Yh	103421	103446	7	3	2	0	1	2	No significant homologies found.
		94E22	Yh	95688	95713							YP_001671737, NADH dehydrogenase subunit 1
		72J22	Yh	52030	52005							No significant homologies found.
		54M22	X	23626	23601							No significant homologies found.
		80F18	X	122871	122896							No significant homologies found.
		80F18	X	116578	116603							AAO45751, gag-protease polyprotein
Cp27639	catgatatctcaccgtcacggaggta	50J21	X	15450	15425	6	2	3	2	0	2	AAO45752, pol protein
Cp28026	catgaaacacattgtgaacccgggag	90D06	Yh	76822	76847	2	3	7	1	0	2	AAT38724, retrotransposon protein
		72J22	Yh	59658	59683							AAT38724, retrotransposon protein
		24L08	X	63553	63528							XP_002271693, retrotransposon protein, Ty3-gypsy sub-class
		65C06	X	95573	95598							XP_002271693, retrotransposon protein, Ty3-gypsy sub-class
		93K15	X	148095	148070							XP_002271693, retrotransposon protein, Ty3-gypsy sub-class
		50J21	X	59739	59764							XP_002271693, retrotransposon protein, Ty3-gypsy sub-class
		PH95I24	X	14763	14788							XP_002271693, retrotransposon protein, Ty3-gypsy sub-class
Cp28046	catggtcttgccacgcggcaggtcct	53E18	X	84315	84290	2	1	4	0	1	7	AAO45752, pol protein
Cp28194	catgtattgaacgacccaaacgcgat	84M10	X	116232	116257	1	1	3	4	2	4	NP_200852, AGL62 transcription factor
		12I03	X	68484	68459							NP_200852, AGL62 transcription factor
		99B01	X	16479	16504							XP_002522085, mads box protein
Cp28363	catgaagtcgaacctgttgcgtggcc	53E18	X	66275	66250	0	2	3	3	3	4	CAA73042, polyprotein
		80F18	X	83799	83824							CAA73042, polyprotein
		99B01	X	67550	67525							AAO45752, pol protein
		PH12G20	X	76082	76057							AAO45752, pol protein
Cp30174	catgtttgatctgggccgtccgtgcg	94E22	Yh	75181	75156	3	0	4	3	2	1	AAL79340, 22 kDa kafirin cluster; Ty3-Gypsy type
Cp30495	catgagcgatcataccagcactaatg	95B12	Yh	53053	53078	2	1	4	3	0	3	BAB10790, retroelement pol polyprotein
		71E16	Yh	159608	159583							BAB10790, retroelement pol polyprotein
		DM62K05	Yh	77493	77468							BAB10790, retroelement pol polyprotein
		08K16	X	69135	69110							XP_002337775, predicted protein
		08K16	X	68090	68115							XP_002337775, predicted protein
		08K16	X	65228	65253							XP_002328889, predicted protein
		08K16	X	59632	59657							XP_002328889, predicted protein
		08K16	X	57618	57643							XP_002328889, predicted protein
		08K16	X	52300	52325							XP_002328889, predicted protein
		08K16	X	50348	50373							XP_002328889, predicted protein
		08K16	X	43409	43434							XP_002328889, predicted protein
		08K16	X	42155	42130							XP_002337775, predicted protein
		08K16	X	39771	39746							XP_002328889, predicted protein
		08K16	X	39413	39388							XP_002328889, predicted protein
		08K16	X	32293	32268							XP_002328889, predicted protein
		08K16	X	28296	28271							XP_002328889, predicted protein
		136D11	X	87843	87818							XP_002337775, predicted protein
		136D11	X	85320	85295							XP_002328889, predicted protein
		136D11	X	82420	82395							XP_002337775, predicted protein
		136D11	X	81094	81069							XP_002337775, predicted protein
		136D11	X	79769	79744							XP_002337775, predicted protein
		136D11	X	73457	73432							XP_002337775, predicted protein
Cp31243	catggaaaaacggagcttaccggcgg	84M10	X	241808	241783	5	1	4	1	1	0	XP_002271693, retrotransposon protein, Ty3-gypsy sub-class
		84M10	X	234761	234736							No significant homologies found.
Cp31380	catgaaaggctgctaagaactgctcc	54A09	Yh	124468	124443	4	0	3	4	0	1	ACY66237, ycf2
		65C15	X	100811	100786							1510387A, retrotransposon del1-46.
		23D07	X	67742	67767							1510387A, retrotransposon del1-46.
		85C03	X	12726	12701							1510387A, retrotransposon del1-46.
Cp31589	catgtttgtgtgtgatttgatgatgg	99B01	X	70714	70739	3	1	4	2	0	2	No significant homologies found.
		PH12G20	X	79246	79271							No significant homologies found.
Cp32108	catgtttcattctgtgctgcaaatac	136D11	X	76112	76137	1	1	2	3	0	5	XP_002328889, predicted protein
Cp32416	catgtgcaggtaccggaagtgtgttt	54A09	Yh	106960	106935	0	0	7	1	0	4	No significant homologies found.
		50J21	X	315983	316008							No significant homologies found.
		65C15	X	105960	105985							No significant homologies found.
		23D07	X	60478	60453							No significant homologies found.
Cp32466	catgaccaggaactcatagtgtccgt	72J22	Yh	76642	76667	0	0	6	3	2	1	ABF95974, retrotransposon protein Ty3-gypsy
		72J22	Yh	49760	49785							CAA73042, polyprotein
		72J22	Yh	26574	26599							AAT38724, retrotransposon protein
		61H02	X	51006	50981							AAT38724, retrotransposon protein
		53E18	X	81492	81467							ABM55240, retrotransposon protein
		53E18	X	65332	65307							AAU44115, putative polyprotein
		95F17	Yh	576	551							AAT38724, retrotransposon protein
		DM10G24	X	70972	70997							AAT38724, retrotransposon protein
		24L08	X	42354	42379							ABA97812, retrotransposon protein Ty3-gypsy
		54A09	Yh	14908	14933							ABF95974, retrotransposon protein Ty3-gypsy
		69D24	Yh	43663	43688							AAT38724, retrotransposon protein
		84M10	X	222479	222504							ABB46919, retrotransposon protein Ty3-gypsy
		84M10	X	142456	142481							ABB46919, retrotransposon protein Ty3-gypsy
		65C15	X	126374	126349							CAA73042, polyprotein
		23D07	X	93459	93434							AAT38724, retrotransposon protein
		12I03	X	40085	40060							ABB46919, retrotransposon protein Ty3-gypsy
		31E12	X	50024	49999							ABM55240, retrotransposon protein
		54M13	X	122331	122306							ABA92233, retrotransposon protein Ty3-gypsy
		80F18	X	84742	84767							ABB46919, retrotransposon protein Ty3-gypsy
		99B01	X	20137	20112							AAD22153, polyprotein
		PH12G20	X	25610	25635							AAD22153, polyprotein
Cp32765	catggaaagagtgagttccatatgct	95B12	Yh	124527	124502	4	3	0	1	1	2	No significant homologies found.
		41F24	Yh	38969	38994							No significant homologies found.
		41F24	Yh	6645	6620							ABI34274, transposase
		99O03	Yh	118210	118235							XP_002271693, retrotransposon protein, Ty3-gypsy sub-class
		75H06	Yh	195745	195720							No significant homologies found.
		53E18	X	186458	186433							XP_002271693, retrotransposon protein, Ty3-gypsy sub-class
		71E16	Yh	88136	88161							No significant homologies found.
		52H15	Yh	134971	134996							No significant homologies found.
		38K02	X	77476	77451							No significant homologies found.
		54A04	Yh	95200	95175							CAN79196, hypothetical protein
		08K16	X	14565	14590							No significant homologies found.
		54M13	X	208191	208216							No significant homologies found.
		54M13	X	102769	102744							XP_002331861, predicted protein
Cp33158	catgatgatgataatgttattgcttt	90D06	Yh	41592	41617	2	2	4	2	0	1	No significant homologies found.
		75H06	Yh	200515	200540							No significant homologies found.
		53E18	X	78731	78756							No significant homologies found.
		82H21	Yh	32402	32377							CAA73042, polyprotein
		49N10	X	24462	24437							No significant homologies found.
		54A09	Yh	32376	32351							No significant homologies found.
		54A09	Yh	9020	8995							No significant homologies found.
		69D24	Yh	89772	89747							No significant homologies found.
		69D24	Yh	39115	39090							No significant homologies found.
		84M10	X	104025	104000							No significant homologies found.
		84M10	X	57754	57779							No significant homologies found.
		93K15	X	122399	122424							No significant homologies found.
		39A12	X	28888	28913							No significant homologies found.
		39A12	X	26617	26642							No significant homologies found.
		40J04	X	45526	45501							No significant homologies found.
		54M13	X	111947	111972							No significant homologies found.
		80F18	X	167658	167683							No significant homologies found.
		99B01	X	97347	97372							CAA73042, polyprotein
Cp33190	catggtcggtccccgtgatccctgct	54A04	Yh	57424	57449	2	1	2	0	1	5	AAM01169, retroelement
		65C15	X	101259	101234							AAN04945, retroelement
Cp33368	catgaacccactatattcatcaattc	53E18	X	244781	244756	2	1	5	1	1	1	No significant homologies found.
Cp33407	catgtgtaggtaccgtaagcgcgttt	90D06	Yh	88067	88092	2	0	6	2	0	1	No significant homologies found.
		72J22	Yh	46087	46062							No significant homologies found.
		84M10	X	161840	161865							No significant homologies found.
		10J17	X	53071	53046							No significant homologies found.
		12I03	X	11620	11595							No significant homologies found.
		80F18	X	122118	122143							No significant homologies found.
		84J07	X	27629	27604							No significant homologies found.
Cp33421	catgagccgcattgagatggaagagc	95B12	Yh	72060	72085	2	2	4	3	0	0	AAT38724, retrotransposon protein
		85B24	Yh	198146	198121							AAN05526, polyprotein
		102N12	Yh	16504	16479							ABB46940, retrotransposon protein Ty3-gypsy
		75H06	Yh	20661	20686							AAL31683, putative polyprotein
		71E16	Yh	140601	140576							AAT38724, retrotransposon protein
		31E20_13T7	Yh	488	513							ABD28293, reverse transcriptase
		DM62K05	Yh	58461	58436							AAT38724, retrotransposon protein
		54A09	Yh	15253	15228							ABF95974, retrotransposon protein Ty3-gypsy
		49A07	X	25712	25737							AAL31683, putative polyprotein
		23D07	X	93114	93139							AAT38724, retrotransposon protein
		99B01	X	66262	66287							AAT38724, retrotransposon protein
		PH12G20	X	82234	82209							ABB46919, retrotransposon protein Ty3-gypsy
		PH12G20	X	35389	35414							AAT38724, retrotransposon protein
Cp33438	catgcagtctgactatttcccggaca	75H06	Yh	33058	33083	1	3	2	2	2	1	AAO45752, pol protein
		72J22	Yh	60294	60319							AAO45752, pol protein
		24L08	X	62917	62892							AAO45752, pol protein
		65C06	X	96209	96234							AAO45752, pol protein
		49A07	X	38161	38186							AAO45752, pol protein
		50J21	X	60374	60399							ABM55240, retrotransposon protein
Cp33493	catggggaccgaccctgctaccgcct	90D06	Yh	80115	80090	1	2	2	3	3	0	AAP52358, retrotransposon protein Ty3-gypsy
		24L08	X	60260	60285							AAN04945, putative retroelement
		24L08	X	43442	43417							1510387A, retrotransposon del1-46.
		65C06	X	98866	98841							AAN04945, putative retroelement
		84M10	X	237548	237573							BAH80015, putative retrotransposon protein
		93K15	X	144801	144826							AAT85792, reverse transcriptase
		12I03	X	25166	25141							AAT85792, reverse transcriptase
		80F18	X	117358	117383							AAV80394, polyprotein
		85C03	X	35175	35150							AAN04945, putative retroelement
		PH95I24	X	18056	18031							AAT85792, reverse transcriptase
Cp33591	catgtttcattctgcgctgtaaatac	08K16	X	69132	69157	1	1	8	1	0	0	XP_002337775, predicted protein
		08K16	X	48697	48672							XP_002328889, predicted protein
		08K16	X	47367	47342							XP_002337775, predicted protein
		08K16	X	29620	29645							XP_002328889, predicted protein
Cp33603	catgcacgcggatcgcccacgtggct	31E20	Yh	302	277	1	1	1	2	4	2	No significant homologies found.
Cp33640	catggctacccagaatggtttgcaga	49A07	X	184157	184182	1	0	5	1	2	2	BAD99219, polypeptide with a gag-like domain
Cp34563	catggctcttgaagtatctcgtggag	84M10	X	212190	212165	4	0	0	0	5	1	XP_002522085, MADS box protein
		84M10	X	132128	132103							XP_002522085, MADS box protein
Cp34825	catgccgatgcttgcttggtaactgt	90D06	Yh	77198	77223	3	2	4	0	1	0	XP_002271693, retrotransposon protein, Ty3-gypsy sub-class
		75H06	Yh	32798	32823							XP_002271693, retrotransposon protein, Ty3-gypsy sub-class
		72J22	Yh	60034	60059							XP_002271693, retrotransposon protein, Ty3-gypsy sub-class
		24L08	X	63177	63152							XP_002271693, retrotransposon protein, Ty3-gypsy sub-class
		65C06	X	95949	95974							XP_002271693, retrotransposon protein, Ty3-gypsy sub-class
		84M10	X	240466	240441							XP_002271693, retrotransposon protein, Ty3-gypsy sub-class
		93K15	X	147719	147694							XP_002271693, retrotransposon protein, Ty3-gypsy sub-class
		49A07	X	37901	37926							XP_002271693, retrotransposon protein, Ty3-gypsy sub-class
		50J21	X	60114	60139							ABM55240, retrotransposon protein
		23D07	X	74180	74205							XP_002271693, retrotransposon protein, Ty3-gypsy sub-class
		23D07	X	21148	21173							AAO45752, pol protein
		12I03	X	22248	22273							AAT38724, retrotransposon protein
		85C03	X	32256	32281							XP_002271693, retrotransposon protein, Ty3-gypsy sub-class
		PH95I24	X	15139	15164							XP_002271693, retrotransposon protein, Ty3-gypsy sub-class
Cp34983	catgaaggaacaaactaactaaaaga	94E22	Yh	120600	120575	2	3	2	0	2	1	No significant homologies found.
		94E22	Yh	80979	81004							No significant homologies found.
		94E22	Yh	72250	72275							No significant homologies found.
		85B24	Yh	190775	190750							No significant homologies found.
		40J04	X	45185	45210							No significant homologies found.
		80F18	X	87155	87180							AAL79340, 22 kDa kafirin cluster, Ty3-Gypsy type
		80F18	X	79865	79890							No significant homologies found.
Cp35310	catgtggatgatgggctgaccaattg	61H02	X	137844	137869	1	0	4	0	2	3	AAM15062, putative retroelement integrase
Cp35490	catggatacgtggaacacgttgtgga	54A09	Yh	11051	11076	1	2	5	2	0	0	XP_002271693, retrotransposon protein Ty3-gypsy
	catggatacgtggaacacgttgtgga	99B01	X	68791	68766							XP_002271693, retrotransposon protein Ty3-gypsy
	catggatacgtggaacacgttgtgga	PH12G20	X	77323	77298							XP_002271693, retrotransposon protein Ty3-gypsy
Cp35702	catgccaagggaggctacctgggagc	50J21	X	314667	314692	1	1	4	1	0	3	XP_002271693, retrotransposon protein, Ty3-gypsy sub-class
Cp35703	catgtgggcgatccgcgtgcgcgcga	85B24	Yh	215244	215219	1	0	1	2	2	4	No significant homologies found.
Cp35803	catgtcctgaacgtgccttgggtagc	80F18	X	83322	83347	0	2	1	0	1	6	AAO45752, pol protein
Cp35895	catgcacacttaactgcggagttctg	136D11	X	77054	77079	0	1	3	0	0	6	EEC67196, hypothetical protein
Cp36079	catgtggcaggtctcggttggccggg	84M10	X	234192	234167	0	0	2	1	2	5	ZP_02736183.1, hypothetical protein
Cp36183	catgccgatgcttgcttggtagctgt	85B24	Yh	196002	196027	0	0	6	1	0	3	No significant homologies found.
		90D06	Yh	39152	39127							No significant homologies found.
		53E18	X	67131	67106							No significant homologies found.
		82H21	Yh	34842	34867							AAT38724.1, retrotransposon protein
		84M10	X	220680	220705							AAT38724.1, retrotransposon protein
		84M10	X	106490	106515							AAT38724.1, retrotransposon protein
		12I03	X	41884	41859							AAT38724.1, retrotransposon protein
Cp36184	catggggaaatgctgtgtctaatgaa	90D06	Yh	79257	79282	0	0	7	2	0	1	AAL79340.1, retrotransposon Ty3-Gypsy
		75H06	Yh	34857	34882							AAT38724.1, retrotransposon protein
		72J22	Yh	62093	62118							ABI34339.1, polyprotein
		24L08	X	61118	61093							ABI34339.1, polyprotein
		65C06	X	98008	98033							ABF95974.1, retrotransposon Ty3-gypsy
		84M10	X	238407	238382							XP_002271693.1, retrotransposon Ty3-gypsy
		93K15	X	145660	145635							AAT38724.1, retrotransposon protein
		49A07	X	39960	39985							No significant homologies found.
		50J21	X	62173	62198							ABA98922.2, retrotransposon Ty3-gypsy
		23D07	X	76239	76264							ABF95974.1, retrotransposon Ty3-gypsy
		85C03	X	34315	34340							ABI34339.1, polyprotein
		PH95I24	X	17198	17223							ABF95974.1, retrotransposon Ty3-gypsy
Cp36207	catgctatgtgatttatagacacttg	94E22	Yh	170693	170718	0	1	7	2	0	0	No significant homologies found.
		27G03	Yh	77701	77676							No significant homologies found.
		38K02	X	76685	76710							No significant homologies found.
Cp36226	catgttttgtttgacactggtgcatc	85B24	Yh	231764	231739	0	5	2	0	0	3	No significant homologies found.
		27G03	Yh	6633	6658							AAT85792.1, reverse transcriptase
		89I15	Yh	123018	123043							AAT85792.1, reverse transcriptase
		53E18	X	80582	80607							AAT85792.1, reverse transcriptase
		69D24	Yh	44574	44549							XP_863741.1, phosphorylase kinase
