# Supplementary material for: Digital Transcriptome Analysis of Putative Sex-Determination Genes in Papaya (Carica papaya)
Source: PLoS One. 2012 Jul 16;7(7):e40904. doi: 10.1371/journal.pone.0040904 (PMC3397944; doi:10.1371/journal.pone.0040904)
Supplement: Table S6 — Expression patterns of SC-tags among male, female and hermaphrodite. *Sex types are designated as M for male, F for female and H for hermaphrodite. **SC-tags were mapped on both X and Yh chromosome. (XLS) [file pone.0040904.s008.xls]

## Sheet: Sheet1
	Number of unique SC-tags specifically mapped on the sex chromosomes
sex types*	X	X/Yh **	Yh
M	2	0	1
F	0	0	0
H	0	0	2
M, F	19	0	0
M, H	2	0	11
F, H	9	0	1
H, M, F	220	30	15
(total)	(252)	(30)	(30)
