# Supplementary material for: Digital Transcriptome Analysis of Putative Sex-Determination Genes in Papaya (Carica papaya)
Source: PLoS One. 2012 Jul 16;7(7):e40904. doi: 10.1371/journal.pone.0040904 (PMC3397944; doi:10.1371/journal.pone.0040904)
Supplement: Table S7 — Transcription activity of genes mapped on the X chromosome among papaya flowers from different sex types. (XLS) [file pone.0040904.s009.xls]

## Sheet: Sheet1
	tag count in flower samples
	P1 (XY)	P2 (XY)	P3 (XX)	P4 (XX)	P5 (XYh)	P6 (XYh)
A. total count of the X chromosome tags	10623	7518	10441	8578	5536	7388
B. total count of all the tags	1886181	1585205	1857405	1410279	1130499	1404175
ratio (A/B, %)	0.563202	0.47426	0.562128	0.608248	0.489695	0.526145
