# Supplementary material for: Digital Transcriptome Analysis of Putative Sex-Determination Genes in Papaya (Carica papaya)
Source: PLoS One. 2012 Jul 16;7(7):e40904. doi: 10.1371/journal.pone.0040904 (PMC3397944; doi:10.1371/journal.pone.0040904)
Supplement: Table S8 — List of the sex dependent SC-tags. * Deduced proteins were determined by BLASTX searching of genomic sequences upstream of the SuperSAGE tags as described in method. (XLSX) [file pone.0040904.s010.xlsx]

## Sheet: Sheet1
Tag ID	Tag sequence	BAC clone	Chr.	Tag count of samples						Accession no., deduced protein*
				P1 (XY)	P2( XY)	P3( XX)	P4(XX)	P5(XYh)	P6(XYh)
Cp2671	catgtttgcaagtacagagtttgcca	71E16	Yh	261	159	0	0	18	41	ACY82403, MADS-box protein
Cp4997	catgcgagagtgtagcgcattgtata	PH41F24	Yh	87	65	0	0	34	46	No significant homologies found.
Cp7929	catgtatccacggcaccacttcagtt	71E16	Yh	0	122	0	0	0	0	ACY72569.1, retrotransposon
Cp8602	catgtttctcccaacgaacaaactcc	PH85B24	Yh	29	15	0	0	26	38	XP_002263526.1, hypothetical protein
Cp11430	catgtcgtcaaggacaactgcaggct	90D06	Yh	45	20	0	0	4	1	No significant homologies found.
Cp12204	catgttgtagcattgctcgtgctagg	90D06	Yh	0	0	0	0	22	42	XP_002521454.1, monodehydroascorbate reductase
Cp13833	catgcacaggtgggttgtttgcgcgt	89I15	Yh	0	0	0	0	42	10	No significant homologies found.
Cp14501	catgaaacgcaaagctggaaatagaa	96C10	Yh	33	8	0	0	4	2	No significant homologies found.
Cp15892	catgactcttcccgcactctgatgaa	PH42B05	Yh	0	0	6	11	2	22	1510387A, retrotransposon del1-46
Cp18724	catgaaggaaaagggaaagagggtgg	PH94E22	Yh	14	6	0	0	6	4	No significant homologies found.
Cp21244	catgctttgtcctgcactctgatgag	99O03	Yh	16	7	0	0	1	0	AAL79340, Ty3-Gypsy type retrotransposon
Cp25137	catgtgatccaaatccgagggggttg	PH85B24	Yh	5	5	0	0	4	4	ABS32231, phosphoglucosamine mutase
Cp27852	catgcgtgacgacaaattggccgtga	72J22	Yh	4	1	0	0	9	1	No significant homologies found.
Cp28108	catgtcgtgctccatagagggagtga	72J22	Yh	2	6	0	0	2	5	No significant homologies found.
Cp29229	catgctagtcagaagcacagaagtaa	90D06	Yh	2	8	0	0	3	1	XP_002521454, monodehydroascorbate reductase
Cp19081	catgcatataatttgaacatcgtgct	PH95I24	X	0	0	7	3	5	15	XP_002513875, conserved hypothetical protein
Cp19647	catgatggataaatgttctgttgctt	54A04	X	5	2	15	6	0	0	XP_002514770, inositol 5-phosphatase
Cp30711	catgtacagaaaggttgctgtaaatt	54A09	X	1	0	8	4	0	0	AAG25966, cytokinin-regulated kinase 1
Cp35914	catgggagcagctgatgctgttcgtc	54A04	X	0	1	9	0	0	0	XP_002514770.1, inositol 5-phosphatase
Cp11249	catgataatatgcagtttgtgtttat	69D05	X	0	0	37	24	2	10	NP_177343.2, zinc finger protein
Cp18004	catgtcaccaagaaatgaaagagata	31000000000000	X	0	33	0	0	0	0	AAD51623, seed maturation protein PM35
Cp18118	catgagaactcgtgtggtactccggt	85C03	X	9	21	2	0	0	0	No significant homologies found.
Cp22551	catggtggaggaaggtggcgttgccc	50J21	X	4	1	10	7	0	0	AAF79262, dihydrolipoamide succinyltransferase
Cp22813	catgtttacagagataaaaataaaca	49N10	X	0	0	12	8	1	1	NP_198850, PWWP domain-containing protein
Cp24896	catggtctgtaattgatggtagaggt	99B01	X	0	0	14	2	3	0	No significant homologies found.
Cp25457	catgatttggaaagcaaaggcctcac	54M13	X	2	1	10	5	0	0	CAN78776, hypothetical protein
Cp25520	catgtatatgtaaattgtaaagaagg	54M22	X	1	11	4	2	0	0	XP_002874566, DNAJ heat shock protein
Cp25578	catgtaaattgtaaagaaggtttctg	65C06	X	0	0	8	0	4	6	XP_002874566, DNAJ heat shock protein
Cp25721	catgttatttgtgttgggttggtgtg	PH95I24	X	0	0	8	2	6	2	NP_173630, structural constituent of ribosome
Cp26599	catgagctgaagctcgcaactggaga	PH95I24	X	0	0	1	7	5	4	XP_002513881, Homomeric Acetyl-CoA Carboxylase
Cp26618	catgcaaagtgaacaggtggaggtcc	PH95I24	X	0	17	0	0	0	0	XP_002513872, MADS box protein
Cp27160	catgcgcctccgtgacccggtctacg	PH53E18	X	2	0	0	0	14	0	ABS32237, asymmetric leaves 2
Cp29051	catggcgcggttgcggactagacaag	PH95I24	X	3	8	0	0	0	3	ABB59581, putative sulfate transporter
Cp29228	catgtactcataaatacagaaatacc	PH61H02	X	2	2	6	4	0	0	ABY60778, exocyst complex subunit SEC6
Cp30075	catggatgtcgtagtacgaccaagga	PH53E18	X	4	6	2	1	0	0	ABS32235, protein kinase
Cp30376	catgttagagaacagaaagagagaag	65C06	X	2	4	5	2	0	0	NP_173675, C2 domain-containing protein
Cp31170	catgctaacaccaaacaaagagcatc	84J07	X	6	0	5	1	0	0	XP_002300037, predicted protein
Cp31460	catgtaggtgtaccaaaatccgtggt	30B21	X	3	6	1	2	0	0	CBI26540, unnamed protein product
Cp31776	catgacaggatggcttcattctctta	65C06	X	2	3	5	2	0	0	XP_002521816, radical SAM protein
Cp31823	catgtaaactaagcacaaggtcttga	23D07	X	2	0	5	5	0	0	No significant homologies found.
Cp32380	catggcactgagtcagcgtgtcttgc	80F18	X	0	5	0	7	0	0	XP_002271693, retrotransposon protein Ty3-gypsy
Cp33154	catgtagttgaaggagataatgtaga	69D05	X	2	5	3	1	0	0	XP_002526800, alpha-(1,4)-fucosyltransferase
Cp33648	catgtcattactggctggcgctttat	93K15	X	1	3	7	0	0	0	XP_002887402, hypothetical protein
Cp34050	catgccttttccattcctcatacaca	06M23	X	0	0	7	1	1	2	AAO23078, polyprotein
Cp34585	catggtgtgcttgtaaatgctcacta	PH95I24	X	4	1	3	2	0	0	XP_002513881, Homomeric Acetyl-CoA Carboxylase
Cp35918	catgagaaagctagacagcatatcca	06M23	X	0	0	8	1	0	1	AAM94350.1, gag-pol polyprotein
Cp35942	catgagcatattgttatatatgatta	50J21	X	0	4	5	1	0	0	XP_002529005.1, membrane protein
